# Supplementary material for: GCC2 as a New Early Diagnostic Biomarker for Non-Small Cell Lung Cancer
Source: Cancers (Basel). 2021 Oct 31;13(21):5482. doi: 10.3390/cancers13215482 (PMC8582534; doi:10.3390/cancers13215482)
Supplement: Supplementary file 1 [file cancers-13-05482-s001.zip]

Archive with 3 entries (3 files):
- cancers-1421116-Figure S4.pdf
- cancers-1421116-supplementary.pdf
- Supplementary Table S1. Proetomic analysis.xlsx
