# Supplementary material for: GCC2 as a New Early Diagnostic Biomarker for Non-Small Cell Lung Cancer
Source: Cancers (Basel). 2021 Oct 31;13(21):5482. doi: 10.3390/cancers13215482 (PMC8582534; doi:10.3390/cancers13215482)
Supplement: Supplementary file 1 [file cancers-13-05482-s001.zip › Supplementary Table S1. Proetomic analysis.xlsx]

## Sheet: Title page
Title
GCC2 as a new early diagnostic biomarker for non-small cell lung cancer
Hyesun Jeong†,1,2, Byeong Hyeon Choi†,3.4, JinA Park1, Jik-han Jung5, Hyunku Shin6, Ka-Won Kang7, Yu Hua Quan4,8, Jewon Yu9, Ji-Ho Park5, Yong Park7, Yeonho Choi6, Hyun Koo Kim*,4,8 and Sunghoi Hong*,1.2
1School of Biosystems and Biomedical Sciences, Korea University, Seoul 02841, Republic of Korea
2Department of public health Sciences, Graduate School of Korea University, Seoul 02855, Republic of Korea
3Korea Artificial Organ Center, Korea University, Seoul 02841, Korea
4Department of Thoracic and Cardiovascular Surgery, Korea University Guro Hospital, College of Medicine, Korea University, Seoul 08308, Republic of Korea
5Department of Bio and Brain Engineering, Korea Advanced Institute of Science and Technology (KAIST), Daejeon, 34141, Republic of Korea
6Department of Bio-convergence Engineering, Korea University, Seoul, 02841, Republic of Korea
7Division of Hematology-Oncology, Department of Internal Medicine, Korea University College of Medicine, Seoul, 02841, Republic of Korea
8Department of Biomedical Sciences, College of Medicine, Korea University, Seoul, 02841, Republic of Korea
9Exopert corporation 4th floor, Seoul 02580 Republic of Korea.
†These authors are equally contributed to this work
*Correspondence: kimhyunkoo@korea.ac.kr & shong21@korea.ac.kr
Supplementary table 1

## Sheet: Quant_total
Accession	OK	Description	Score	Unique	A549:H1650_Ratio	A549:H1650_Log(e)Ratio	A549:H1650_Log(e)Variance	A549:H1650__P	HPAEpiC:H1650_Ratio	HPAEpiC:H1650_Log(e)Ratio	HPAEpiC:H1650_Log(e)Variance	HPAEpiC:H1650__P	HPAEpiC:A549_Ratio	HPAEpiC:A549_Log(e)Ratio	HPAEpiC:A549_Log(e)Variance	HPAEpiC:A549__P	H1299:H1650_Ratio	H1299:H1650_Log(e)Ratio	H1299:H1650_Log(e)Variance	H1299:H1650__P	H1299:A549_Ratio	H1299:A549_Log(e)Ratio	H1299:A549_Log(e)Variance	H1299:A549__P	H1299:HPAEpiC_Ratio	H1299:HPAEpiC_Log(e)Ratio	H1299:HPAEpiC_Log(e)Variance	H1299:HPAEpiC__P	H522:H1650_Ratio	H522:H1650_Log(e)Ratio	H522:H1650_Log(e)Variance	H522:H1650__P	H522:A549_Ratio	H522:A549_Log(e)Ratio	H522:A549_Log(e)Variance	H522:A549__P	H522:HPAEpiC_Ratio	H522:HPAEpiC_Log(e)Ratio	H522:HPAEpiC_Log(e)Variance	H522:HPAEpiC__P	H522:H1299_Ratio	H522:H1299_Log(e)Ratio	H522:H1299_Log(e)Variance	H522:H1299__P	PC9:H1650_Ratio	PC9:H1650_Log(e)Ratio	PC9:H1650_Log(e)Variance	PC9:H1650__P	PC9:A549_Ratio
C9JHS7	0	Vigilin (Fragment) OS=Homo sapiens GN=HDLBP PE=1 SV=2	334.08	H522																									H522	H522	H522	H522	H522	H522	H522	H522	H522	H522	H522	H522	H522	H522	H522	H522
A0A0A0MRH0	0	Notchless protein homolog 1 OS=Homo sapiens GN=NLE1 PE=1 SV=1	240.68	H1650	H1650	H1650	H1650	H1650	H1650	H1650	H1650	H1650					H1650	H1650	H1650	H1650									H1650	H1650	H1650	H1650													H1650	H1650	H1650	H1650
K7ELC4	1	60S ribosomal protein L22 (Fragment) OS=Homo sapiens GN=RPL22 PE=1 SV=1	670	H522																									H522	H522	H522	H522	H522	H522	H522	H522	H522	H522	H522	H522	H522	H522	H522	H522
J3KQ37	0	RANBP2-like and GRIP domain-containing protein 8 OS=Homo sapiens GN=RGPD8 PE=1 SV=1	50.73	H1650	H1650	H1650	H1650	H1650	H1650	H1650	H1650	H1650					H1650	H1650	H1650	H1650									H1650	H1650	H1650	H1650													H1650	H1650	H1650	H1650
A0A087WT23	0	UBX domain-containing protein 8 OS=Homo sapiens GN=UBXN8 PE=1 SV=1	266.81	H1650	H1650	H1650	H1650	H1650	H1650	H1650	H1650	H1650					H1650	H1650	H1650	H1650									H1650	H1650	H1650	H1650													H1650	H1650	H1650	H1650
D6RGC2	0	Zinc finger protein 721 (Fragment) OS=Homo sapiens GN=ZNF721 PE=4 SV=1	236.13	H1650	H1650	H1650	H1650	H1650	H1650	H1650	H1650	H1650					H1650	H1650	H1650	H1650									H1650	H1650	H1650	H1650													H1650	H1650	H1650	H1650
Q9ULH0	1	Kinase D-interacting substrate of 220 kDa OS=Homo sapiens GN=KIDINS220 PE=1 SV=3	284.73	H1650	H1650	H1650	H1650	H1650	H1650	H1650	H1650	H1650					H1650	H1650	H1650	H1650									H1650	H1650	H1650	H1650													H1650	H1650	H1650	H1650
K7ES00	2	Histone H3.3 (Fragment) OS=Homo sapiens GN=H3F3B PE=1 SV=1	8200.89		A549	A549	A549	A549	HPAEpiC	HPAEpiC	HPAEpiC	HPAEpiC	0.467666	-0.76	1.09	0.08	H1299	H1299	H1299	H1299	0.402524	-0.91	1.43	0.07	0.852144	-0.16	1.65	0.44	H522	H522	H522	H522	0.71177	-0.34	0.87	0.25	1.52196	0.42	1.08	0.77	1.76827	0.57	1.74	0.7	PC9	PC9	PC9	PC9	0.199888
M0QZQ3	0	Spectrin beta chain, non-erythrocytic 4 OS=Homo sapiens GN=SPTBN4 PE=1 SV=1	180.21	PC9																																									PC9	PC9	PC9	PC9	PC9
E7EV10	1	Metastasis-associated protein MTA3 OS=Homo sapiens GN=MTA3 PE=1 SV=1	407.82	H522																									H522	H522	H522	H522	H522	H522	H522	H522	H522	H522	H522	H522	H522	H522	H522	H522
H0Y5T1	0	CLIP-associating protein 1 (Fragment) OS=Homo sapiens GN=CLASP1 PE=1 SV=2	515.28		H1650	H1650	H1650	H1650	H1650	H1650	H1650	H1650					H1650	H1650	H1650	H1650									1.19722	0.18	2.78	0.53	H522	H522	H522	H522	H522	H522	H522	H522	H522	H522	H522	H522	H1650	H1650	H1650	H1650
Q99879	2	Histone H2B type 1-M OS=Homo sapiens GN=HIST1H2BM PE=1 SV=3	3449.7						HPAEpiC	HPAEpiC	HPAEpiC	HPAEpiC	HPAEpiC	HPAEpiC	HPAEpiC	HPAEpiC									HPAEpiC	HPAEpiC	HPAEpiC	HPAEpiC									HPAEpiC	HPAEpiC	HPAEpiC	HPAEpiC					PC9	PC9	PC9	PC9	PC9
Q99878	2	Histone H2A type 1-J OS=Homo sapiens GN=HIST1H2AJ PE=1 SV=3	3181.94		6.82096	1.92	0.67	1	7.69061	2.04	0.73	1	1.1275	0.12	0.31	0.73	2.88637	1.06	0.78	1	0.423162	-0.86	0.56	0	0.375311	-0.98	0.44	0	5.69734	1.74	0.71	1	0.83527	-0.18	0.33	0.19	0.740818	-0.3	0.36	0.05	1.97388	0.68	0.51	1	5.36556	1.68	0.73	1	0.786628
A0A0A0MRG9	0	CDK5 regulatory subunit-associated protein 2 OS=Homo sapiens GN=CDK5RAP2 PE=1 SV=1	59.99		H1650	H1650	H1650	H1650	H1650	H1650	H1650	H1650					H1650	H1650	H1650	H1650									H1650	H1650	H1650	H1650													1.04081	0.04	1.82	0.52	PC9
Q99877	2	Histone H2B type 1-N OS=Homo sapiens GN=HIST1H2BN PE=1 SV=3	3449.7						HPAEpiC	HPAEpiC	HPAEpiC	HPAEpiC	HPAEpiC	HPAEpiC	HPAEpiC	HPAEpiC									HPAEpiC	HPAEpiC	HPAEpiC	HPAEpiC									HPAEpiC	HPAEpiC	HPAEpiC	HPAEpiC					PC9	PC9	PC9	PC9	PC9
B9A053	0	pre-mRNA 3' end-processing protein WDR33 (Fragment) OS=Homo sapiens GN=WDR33 PE=1 SV=1	255.76	H1299													H1299	H1299	H1299	H1299	H1299	H1299	H1299	H1299	H1299	H1299	H1299	H1299													H1299	H1299	H1299	H1299
C9IZY4	2	Ventricular zone-expressed PH domain-containing protein homolog 1 (Fragment) OS=Homo sapiens GN=VEPH1 PE=4 SV=1	623.57																										H522	H522	H522	H522	H522	H522	H522	H522	H522	H522	H522	H522	H522	H522	H522	H522	PC9	PC9	PC9	PC9	PC9
E5RFK0	0	Acyl-coenzyme A synthetase ACSM1, mitochondrial (Fragment) OS=Homo sapiens GN=ACSM1 PE=1 SV=1	424.96	PC9																																									PC9	PC9	PC9	PC9	PC9
Q5JPU1	1	Pyruvate dehydrogenase E1 component subunit alpha, somatic form, mitochondrial (Fragment) OS=Homo sapiens GN=PDHA1 PE=1 SV=1	389.66	H522																									H522	H522	H522	H522	H522	H522	H522	H522	H522	H522	H522	H522	H522	H522	H522	H522
P00924	2	Enolase 1 OS=Saccharomyces cerevisiae GN=ENO1 PE=1 SV=2	9261.01		0.677057	-0.39	0.21	0	0.818731	-0.2	0.19	0.03	1.20925	0.19	0.18	0.99	1.29693	0.26	0.18	1	1.91554	0.65	0.17	1	1.58407	0.46	0.18	1	1.2214	0.2	0.17	0.98	1.80399	0.59	0.19	1	1.49182	0.4	0.16	1	0.941765	-0.06	0.13	0.17	0.67032	-0.4	0.18	0	0.980199
E9PBF6	1	Lamin-B1 OS=Homo sapiens GN=LMNB1 PE=1 SV=1	300.89	H522																									H522	H522	H522	H522	H522	H522	H522	H522	H522	H522	H522	H522	H522	H522	H522	H522
A0A096LNS5	0	Putative zinc finger protein 735 OS=Homo sapiens GN=ZNF735 PE=4 SV=1	340.56	H1650	H1650	H1650	H1650	H1650	H1650	H1650	H1650	H1650					H1650	H1650	H1650	H1650									H1650	H1650	H1650	H1650													H1650	H1650	H1650	H1650
F8WAY0	0	ADP-ribosylation factor-like protein 13B OS=Homo sapiens GN=ARL13B PE=1 SV=1	466.45	A549	A549	A549	A549	A549					A549	A549	A549	A549					A549	A549	A549	A549									A549	A549	A549	A549													A549
Q9NY65	2	Tubulin alpha-8 chain OS=Homo sapiens GN=TUBA8 PE=1 SV=1	885.88		0.313486	-1.16	0.77	0	H1650	H1650	H1650	H1650	A549	A549	A549	A549	0.559898	-0.58	0.68	0.05	1.78604	0.58	0.89	0.89	H1299	H1299	H1299	H1299	0.843665	-0.17	0.52	0.28	2.69123	0.99	0.93	1	H522	H522	H522	H522	1.50682	0.41	0.64	0.84	0.571209	-0.56	0.71	0.04	1.82212
K7ERN7	0	Notchless protein homolog 1 OS=Homo sapiens GN=NLE1 PE=1 SV=1	237.17	H1650	H1650	H1650	H1650	H1650	H1650	H1650	H1650	H1650					H1650	H1650	H1650	H1650									H1650	H1650	H1650	H1650													H1650	H1650	H1650	H1650
E7EV03	0	Microtubule-associated protein 2 (Fragment) OS=Homo sapiens GN=MAP2 PE=1 SV=1	107.74						HPAEpiC	HPAEpiC	HPAEpiC	HPAEpiC	HPAEpiC	HPAEpiC	HPAEpiC	HPAEpiC									1.27125	0.24	3.6	0.57									HPAEpiC	HPAEpiC	HPAEpiC	HPAEpiC
A0A0A0MRF9	0	Phosphoinositide phospholipase C OS=Homo sapiens GN=PLCG2 PE=1 SV=1	113.09	A549	A549	A549	A549	A549					A549	A549	A549	A549					A549	A549	A549	A549									A549	A549	A549	A549													A549
B7Z2L8	2	Coiled-coil domain-containing protein 25 OS=Homo sapiens GN=CCDC25 PE=1 SV=1	1930.29	H1650	H1650	H1650	H1650	H1650	H1650	H1650	H1650	H1650					H1650	H1650	H1650	H1650									H1650	H1650	H1650	H1650													H1650	H1650	H1650	H1650
C9IZX4	0	Connector enhancer of kinase suppressor of ras 3 OS=Homo sapiens GN=CNKSR3 PE=1 SV=1	408.99	H522																									H522	H522	H522	H522	H522	H522	H522	H522	H522	H522	H522	H522	H522	H522	H522	H522
H0YHX9	0	Nascent polypeptide-associated complex subunit alpha (Fragment) OS=Homo sapiens GN=NACA PE=1 SV=1	361.09	H522																									H522	H522	H522	H522	H522	H522	H522	H522	H522	H522	H522	H522	H522	H522	H522	H522
F8WB94	0	WD repeat-containing protein 35 OS=Homo sapiens GN=WDR35 PE=1 SV=1	96.15	H522																									H522	H522	H522	H522	H522	H522	H522	H522	H522	H522	H522	H522	H522	H522	H522	H522
Q9NY56	0	Odorant-binding protein 2a OS=Homo sapiens GN=OBP2A PE=1 SV=1	429.81	PC9																																									PC9	PC9	PC9	PC9	PC9
H3BS25	1	S phase cyclin A-associated protein in the endoplasmic reticulum (Fragment) OS=Homo sapiens GN=SCAPER PE=1 SV=1	93.59	H1650	H1650	H1650	H1650	H1650	H1650	H1650	H1650	H1650					H1650	H1650	H1650	H1650									H1650	H1650	H1650	H1650													H1650	H1650	H1650	H1650
Q9NRH1	0	Yae1 domain-containing protein 1 OS=Homo sapiens GN=YAE1D1 PE=2 SV=1	412.35	H522																									H522	H522	H522	H522	H522	H522	H522	H522	H522	H522	H522	H522	H522	H522	H522	H522
K7ELA3	2	Zinc finger protein 226 (Fragment) OS=Homo sapiens GN=ZNF226 PE=4 SV=1	1958.2	PC9																																									PC9	PC9	PC9	PC9	PC9
A0A087WT08	0	Zinc finger protein 221 OS=Homo sapiens GN=ZNF221 PE=4 SV=1	193.13	HPAEpiC					HPAEpiC	HPAEpiC	HPAEpiC	HPAEpiC	HPAEpiC	HPAEpiC	HPAEpiC	HPAEpiC									HPAEpiC	HPAEpiC	HPAEpiC	HPAEpiC									HPAEpiC	HPAEpiC	HPAEpiC	HPAEpiC
P18859	0	ATP synthase-coupling factor 6, mitochondrial OS=Homo sapiens GN=ATP5J PE=1 SV=1	389.25	PC9																																									PC9	PC9	PC9	PC9	PC9
J3KPP4	1	Cisplatin resistance-associated overexpressed protein, isoform CRA_b OS=Homo sapiens GN=LUC7L3 PE=1 SV=1	937.37																																										PC9	PC9	PC9	PC9	0.423162
F5GXY2	2	L-lactate dehydrogenase A chain (Fragment) OS=Homo sapiens GN=LDHA PE=1 SV=6	4603.06																										H522	H522	H522	H522	H522	H522	H522	H522	H522	H522	H522	H522	H522	H522	H522	H522	PC9	PC9	PC9	PC9	PC9
E7EUN2	0	Arf-GAP with GTPase, ANK repeat and PH domain-containing protein 1 OS=Homo sapiens GN=AGAP1 PE=1 SV=1	908.97	PC9																																									PC9	PC9	PC9	PC9	PC9
E5RFI8	0	Sorting nexin-31 (Fragment) OS=Homo sapiens GN=SNX31 PE=4 SV=1	593.05	PC9																																									PC9	PC9	PC9	PC9	PC9
E5RFI6	1	Histone deacetylase 2 (Fragment) OS=Homo sapiens GN=HDAC2 PE=1 SV=1	696.45	PC9																																									PC9	PC9	PC9	PC9	PC9
Q9Y6N9	0	Harmonin OS=Homo sapiens GN=USH1C PE=1 SV=3	215.52	H1299													H1299	H1299	H1299	H1299	H1299	H1299	H1299	H1299	H1299	H1299	H1299	H1299													H1299	H1299	H1299	H1299
B5MCW3	0	Bromodomain-containing protein 8 OS=Homo sapiens GN=BRD8 PE=1 SV=1	315.28	HPAEpiC					HPAEpiC	HPAEpiC	HPAEpiC	HPAEpiC	HPAEpiC	HPAEpiC	HPAEpiC	HPAEpiC									HPAEpiC	HPAEpiC	HPAEpiC	HPAEpiC									HPAEpiC	HPAEpiC	HPAEpiC	HPAEpiC
Q9Y6N6	0	Laminin subunit gamma-3 OS=Homo sapiens GN=LAMC3 PE=1 SV=3	111.25	H1299													H1299	H1299	H1299	H1299	H1299	H1299	H1299	H1299	H1299	H1299	H1299	H1299													H1299	H1299	H1299	H1299
Q9Y6N5	2	Sulfide:quinone oxidoreductase, mitochondrial OS=Homo sapiens GN=SQRDL PE=1 SV=1	667.04	PC9																																									PC9	PC9	PC9	PC9	PC9
C9IZW4	0	Breast cancer type 1 susceptibility protein (Fragment) OS=Homo sapiens GN=BRCA1 PE=1 SV=1	283.35		H1650	H1650	H1650	H1650	1.16183	0.15	3.29	0.59	HPAEpiC	HPAEpiC	HPAEpiC	HPAEpiC	H1650	H1650	H1650	H1650					HPAEpiC	HPAEpiC	HPAEpiC	HPAEpiC	H1650	H1650	H1650	H1650					HPAEpiC	HPAEpiC	HPAEpiC	HPAEpiC					H1650	H1650	H1650	H1650
E9PI18	2	Ras-related protein Rab-30 (Fragment) OS=Homo sapiens GN=RAB30 PE=1 SV=1	1228.13																										H522	H522	H522	H522	H522	H522	H522	H522	H522	H522	H522	H522	H522	H522	H522	H522	PC9	PC9	PC9	PC9	PC9
H3BS10	1	Beta-hexosaminidase OS=Homo sapiens GN=HEXA PE=1 SV=1	791.25	A549	A549	A549	A549	A549					A549	A549	A549	A549					A549	A549	A549	A549									A549	A549	A549	A549													A549
E7EUM2	0	Breast cancer type 1 susceptibility protein (Fragment) OS=Homo sapiens GN=BRCA1 PE=1 SV=1	293.83	H1650	H1650	H1650	H1650	H1650	H1650	H1650	H1650	H1650					H1650	H1650	H1650	H1650									H1650	H1650	H1650	H1650													H1650	H1650	H1650	H1650
B5MCV9	1	T-cell immunoglobulin and mucin domain-containing protein 4 OS=Homo sapiens GN=TIMD4 PE=4 SV=1	504.91	H1650	H1650	H1650	H1650	H1650	H1650	H1650	H1650	H1650					H1650	H1650	H1650	H1650									H1650	H1650	H1650	H1650													H1650	H1650	H1650	H1650
Q9H9H4	2	Vacuolar protein sorting-associated protein 37B OS=Homo sapiens GN=VPS37B PE=1 SV=1	1060.67																										H522	H522	H522	H522	H522	H522	H522	H522	H522	H522	H522	H522	H522	H522	H522	H522	PC9	PC9	PC9	PC9	PC9
F8VZJ2	0	Nascent polypeptide-associated complex subunit alpha OS=Homo sapiens GN=NACA PE=1 SV=1	361.09	H522																									H522	H522	H522	H522	H522	H522	H522	H522	H522	H522	H522	H522	H522	H522	H522	H522
P43378	0	Tyrosine-protein phosphatase non-receptor type 9 OS=Homo sapiens GN=PTPN9 PE=1 SV=1	67.34	HPAEpiC					HPAEpiC	HPAEpiC	HPAEpiC	HPAEpiC	HPAEpiC	HPAEpiC	HPAEpiC	HPAEpiC									HPAEpiC	HPAEpiC	HPAEpiC	HPAEpiC									HPAEpiC	HPAEpiC	HPAEpiC	HPAEpiC
H0YI76	2	Keratin, type II cytoskeletal 5 (Fragment) OS=Homo sapiens GN=KRT5 PE=1 SV=1	3405.72		1.34986	0.3	0.34	0.92	1.95424	0.67	0.37	1	1.46228	0.38	0.37	0.96	1.2214	0.2	0.43	0.86	0.904837	-0.1	0.33	0.26	0.625002	-0.47	0.41	0.02	2.09594	0.74	0.39	1	1.55271	0.44	0.36	0.99	1.07251	0.07	0.33	0.63	1.71601	0.54	0.43	1	1.04081	0.04	0.35	0.62	0.771052
Q6IMN6	0	Caprin-2 OS=Homo sapiens GN=CAPRIN2 PE=1 SV=1	39.07	HPAEpiC					HPAEpiC	HPAEpiC	HPAEpiC	HPAEpiC	HPAEpiC	HPAEpiC	HPAEpiC	HPAEpiC									HPAEpiC	HPAEpiC	HPAEpiC	HPAEpiC									HPAEpiC	HPAEpiC	HPAEpiC	HPAEpiC
P07996	2	Thrombospondin-1 OS=Homo sapiens GN=THBS1 PE=1 SV=2	1712.99		H1650	H1650	H1650	H1650	1.28403	0.25	0.38	0.88	HPAEpiC	HPAEpiC	HPAEpiC	HPAEpiC	0.414783	-0.88	0.98	0.04					0.323033	-1.13	0.79	0	0.516851	-0.66	0.68	0.04	H522	H522	H522	H522	0.402524	-0.91	0.6	0.01	1.24608	0.22	0.92	0.66	0.99005	-0.01	0.39	0.47	PC9
E7EUL5	0	Zinc finger protein 525 OS=Homo sapiens GN=ZNF525 PE=4 SV=1	378.19	H1650	H1650	H1650	H1650	H1650	H1650	H1650	H1650	H1650					H1650	H1650	H1650	H1650									H1650	H1650	H1650	H1650													H1650	H1650	H1650	H1650
Q6NXT2	2	Histone H3.3C OS=Homo sapiens GN=H3F3C PE=1 SV=3	8107.92		A549	A549	A549	A549	HPAEpiC	HPAEpiC	HPAEpiC	HPAEpiC	0.496585	-0.7	1.08	0.12					0.458406	-0.78	1.55	0.16	0.923116	-0.08	1.79	0.49	H522	H522	H522	H522	0.644036	-0.44	1.02	0.16	1.29693	0.26	1.29	0.63	1.40495	0.34	1.69	0.62	PC9	PC9	PC9	PC9	0.229925
P23141	2	Liver carboxylesterase 1 OS=Homo sapiens GN=CES1 PE=1 SV=2	1115.46	PC9																																									PC9	PC9	PC9	PC9	PC9
H0Y5P0	1	Forkhead-associated domain-containing protein 1 (Fragment) OS=Homo sapiens GN=FHAD1 PE=4 SV=1	310.9	H522																									H522	H522	H522	H522	H522	H522	H522	H522	H522	H522	H522	H522	H522	H522	H522	H522
P04004	2	Vitronectin OS=Homo sapiens GN=VTN PE=1 SV=1	900.19		A549	A549	A549	A549					A549	A549	A549	A549	H1299	H1299	H1299	H1299	0.677057	-0.39	0.95	0.22	H1299	H1299	H1299	H1299	H522	H522	H522	H522	0.458406	-0.78	1.1	0.09	H522	H522	H522	H522	0.677057	-0.39	1.24	0.29					A549
F8WB63	2	Actin, gamma-enteric smooth muscle OS=Homo sapiens GN=ACTG2 PE=1 SV=1	701.04		1.99372	0.69	0.83	0.97	0.486752	-0.72	1.46	0.18	0.241714	-1.42	1.17	0.01	H1650	H1650	H1650	H1650	A549	A549	A549	A549	HPAEpiC	HPAEpiC	HPAEpiC	HPAEpiC	1.09417	0.09	1	0.51	0.548812	-0.6	0.76	0.03	2.24791	0.81	1.47	0.85	H522	H522	H522	H522	H1650	H1650	H1650	H1650	A549
Q07000	0	HLA class I histocompatibility antigen, Cw-15 alpha chain OS=Homo sapiens GN=HLA-C PE=1 SV=1	290.9	H1650	H1650	H1650	H1650	H1650	H1650	H1650	H1650	H1650					H1650	H1650	H1650	H1650									H1650	H1650	H1650	H1650													H1650	H1650	H1650	H1650
A0A0C4DGZ2	0	Protein FAM184A OS=Homo sapiens GN=FAM184A PE=1 SV=1	302.28																																										PC9	PC9	PC9	PC9	PC9
C9JHN6	0	Vigilin (Fragment) OS=Homo sapiens GN=HDLBP PE=1 SV=6	327.57	H522																									H522	H522	H522	H522	H522	H522	H522	H522	H522	H522	H522	H522	H522	H522	H522	H522
G3V5M4	0	Alpha-actinin-1 (Fragment) OS=Homo sapiens GN=ACTN1 PE=1 SV=1	221.01		H1650	H1650	H1650	H1650	H1650	H1650	H1650	H1650					H1650	H1650	H1650	H1650									0.763379	-0.27	2.61	0.36	H522	H522	H522	H522	H522	H522	H522	H522	H522	H522	H522	H522	H1650	H1650	H1650	H1650
P36873	0	Serine/threonine-protein phosphatase PP1-gamma catalytic subunit OS=Homo sapiens GN=PPP1CC PE=1 SV=1	244.85	H1299													H1299	H1299	H1299	H1299	H1299	H1299	H1299	H1299	H1299	H1299	H1299	H1299													H1299	H1299	H1299	H1299
G3V5M0	0	DNA-(apurinic or apyrimidinic site) lyase (Fragment) OS=Homo sapiens GN=APEX1 PE=1 SV=1	360.71	PC9																																									PC9	PC9	PC9	PC9	PC9
P06899	2	Histone H2B type 1-J OS=Homo sapiens GN=HIST1H2BJ PE=1 SV=3	4889.57	A549	A549	A549	A549	A549					A549	A549	A549	A549					A549	A549	A549	A549									A549	A549	A549	A549													A549
Q00610	2	Clathrin heavy chain 1 OS=Homo sapiens GN=CLTC PE=1 SV=5	657.37																										H522	H522	H522	H522	H522	H522	H522	H522	H522	H522	H522	H522	H522	H522	H522	H522	PC9	PC9	PC9	PC9	PC9
Q9BYX7	2	Putative beta-actin-like protein 3 OS=Homo sapiens GN=POTEKP PE=5 SV=1	1077.26		0.869358	-0.14	0.34	0.22	0.275271	-1.29	0.93	0	0.316637	-1.15	0.97	0	0.532592	-0.63	0.53	0.01	0.618783	-0.48	0.58	0.06	1.95424	0.67	0.98	0.88	0.740818	-0.3	0.4	0.1	0.852144	-0.16	0.4	0.21	2.69123	0.99	1.01	0.99	1.37713	0.32	0.55	0.86	0.423162	-0.86	0.44	0	0.486752
C9J5H1	0	Zinc finger protein 624 (Fragment) OS=Homo sapiens GN=ZNF624 PE=4 SV=6	276.02	H522																									H522	H522	H522	H522	H522	H522	H522	H522	H522	H522	H522	H522	H522	H522	H522	H522
P15559	1	NAD(P)H dehydrogenase [quinone] 1 OS=Homo sapiens GN=NQO1 PE=1 SV=1	594.12		A549	A549	A549	A549					A549	A549	A549	A549					A549	A549	A549	A549					H522	H522	H522	H522	0.637628	-0.45	1.97	0.33	H522	H522	H522	H522	H522	H522	H522	H522					A549
P62491	2	Ras-related protein Rab-11A OS=Homo sapiens GN=RAB11A PE=1 SV=3	1029.75		H1650	H1650	H1650	H1650	H1650	H1650	H1650	H1650					H1650	H1650	H1650	H1650									0.537944	-0.62	1.29	0.17	H522	H522	H522	H522	H522	H522	H522	H522	H522	H522	H522	H522	1.04081	0.04	1.01	0.49	PC9
Q8WVQ1	2	Soluble calcium-activated nucleotidase 1 OS=Homo sapiens GN=CANT1 PE=1 SV=1	1464.69	H522																									H522	H522	H522	H522	H522	H522	H522	H522	H522	H522	H522	H522	H522	H522	H522	H522
A0A0C4DGY3	1	Tetratricopeptide repeat protein 8 OS=Homo sapiens GN=TTC8 PE=1 SV=1	833.28	H522																									H522	H522	H522	H522	H522	H522	H522	H522	H522	H522	H522	H522	H522	H522	H522	H522
A0A0C4DGY2	0	Calcium-dependent secretion activator 1 OS=Homo sapiens GN=CADPS PE=1 SV=1	365.2	H522																									H522	H522	H522	H522	H522	H522	H522	H522	H522	H522	H522	H522	H522	H522	H522	H522
A0A0G2JSD7	0	Cytochrome P450 2D6 OS=Homo sapiens GN=CYP2D6 PE=1 SV=1	305.13	H522																									H522	H522	H522	H522	H522	H522	H522	H522	H522	H522	H522	H522	H522	H522	H522	H522
Q86W92	0	Liprin-beta-1 OS=Homo sapiens GN=PPFIBP1 PE=1 SV=2	165.38		A549	A549	A549	A549					A549	A549	A549	A549					2.31637	0.84	2.06	0.85					H522	H522	H522	H522	2.94468	1.08	1.56	0.89	H522	H522	H522	H522	1.27125	0.24	1.3	0.59					A549
F5GY68	0	Anaphase-promoting complex subunit 5 (Fragment) OS=Homo sapiens GN=ANAPC5 PE=1 SV=1	393.91	PC9																																									PC9	PC9	PC9	PC9	PC9
K7ERI8	2	Uncharacterized protein OS=Homo sapiens PE=3 SV=1	3927.16	PC9																																									PC9	PC9	PC9	PC9	PC9
A6NL76	2	Actin, alpha skeletal muscle OS=Homo sapiens GN=ACTA1 PE=1 SV=3	1081.72		0.537944	-0.62	0.43	0	0.203926	-1.59	1.04	0	0.375311	-0.98	0.96	0	0.301194	-1.2	0.92	0	0.559898	-0.58	0.84	0.07	1.49182	0.4	1.32	0.67	0.637628	-0.45	0.44	0.03	1.17351	0.16	0.41	0.76	3.12677	1.14	1.1	1	2.09594	0.74	1.03	0.96	0.453845	-0.79	0.43	0	0.843665
K7ERI7	1	60S ribosomal protein L22 OS=Homo sapiens GN=RPL22 PE=1 SV=1	1025.71	H522																									H522	H522	H522	H522	H522	H522	H522	H522	H522	H522	H522	H522	H522	H522	H522	H522
H3BRM0	2	Phosphomannomutase OS=Homo sapiens GN=PMM2 PE=1 SV=1	602.96	A549	A549	A549	A549	A549					A549	A549	A549	A549					A549	A549	A549	A549									A549	A549	A549	A549													A549
D6RA12	0	Peptidylprolyl isomerase domain and WD repeat-containing protein 1 OS=Homo sapiens GN=PPWD1 PE=1 SV=1	226.61	H1299													H1299	H1299	H1299	H1299	H1299	H1299	H1299	H1299	H1299	H1299	H1299	H1299													H1299	H1299	H1299	H1299
F5GXU1	2	L-lactate dehydrogenase A chain OS=Homo sapiens GN=LDHA PE=1 SV=1	2037.36																										H522	H522	H522	H522	H522	H522	H522	H522	H522	H522	H522	H522	H522	H522	H522	H522	PC9	PC9	PC9	PC9	PC9
Q9ULB1	0	Neurexin-1 OS=Homo sapiens GN=NRXN1 PE=2 SV=1	63.06	HPAEpiC					HPAEpiC	HPAEpiC	HPAEpiC	HPAEpiC	HPAEpiC	HPAEpiC	HPAEpiC	HPAEpiC									HPAEpiC	HPAEpiC	HPAEpiC	HPAEpiC									HPAEpiC	HPAEpiC	HPAEpiC	HPAEpiC
K7ERI0	1	Phospholipid-transporting ATPase IC (Fragment) OS=Homo sapiens GN=ATP8B1 PE=1 SV=1	642.2	H522																									H522	H522	H522	H522	H522	H522	H522	H522	H522	H522	H522	H522	H522	H522	H522	H522
H0Y5N9	0	Collagen alpha-1(XII) chain (Fragment) OS=Homo sapiens GN=COL12A1 PE=1 SV=1	106.89	H522																									H522	H522	H522	H522	H522	H522	H522	H522	H522	H522	H522	H522	H522	H522	H522	H522
Q15286	2	Ras-related protein Rab-35 OS=Homo sapiens GN=RAB35 PE=1 SV=1	1679.41																										H522	H522	H522	H522	H522	H522	H522	H522	H522	H522	H522	H522	H522	H522	H522	H522	PC9	PC9	PC9	PC9	PC9
Q0VFZ6	1	Coiled-coil domain-containing protein 173 OS=Homo sapiens GN=CCDC173 PE=2 SV=2	417.24	PC9																																									PC9	PC9	PC9	PC9	PC9
I3L397	1	Eukaryotic translation initiation factor 5A (Fragment) OS=Homo sapiens GN=EIF5A PE=1 SV=6	803.91	PC9																																									PC9	PC9	PC9	PC9	PC9
Q9BSK1	0	Zinc finger protein 577 OS=Homo sapiens GN=ZNF577 PE=2 SV=3	630.6	H522																									H522	H522	H522	H522	H522	H522	H522	H522	H522	H522	H522	H522	H522	H522	H522	H522
U3KPS7	0	Chromosome 21 open reading frame 13, isoform CRA_b OS=Homo sapiens GN=LCA5L PE=4 SV=1	169.03	H1650	H1650	H1650	H1650	H1650	H1650	H1650	H1650	H1650					H1650	H1650	H1650	H1650									H1650	H1650	H1650	H1650													H1650	H1650	H1650	H1650
U3KPS5	2	Triosephosphate isomerase (Fragment) OS=Homo sapiens GN=TPI1 PE=1 SV=6	3340.74	PC9																																									PC9	PC9	PC9	PC9	PC9
A0A0A0MRA8	0	Band 4.1-like protein 3 OS=Homo sapiens GN=EPB41L3 PE=1 SV=1	803.22	PC9																																									PC9	PC9	PC9	PC9	PC9
A0A0C4DGX9	1	Tetratricopeptide repeat domain 8, isoform CRA_c OS=Homo sapiens GN=TTC8 PE=1 SV=1	846.39	H522																									H522	H522	H522	H522	H522	H522	H522	H522	H522	H522	H522	H522	H522	H522	H522	H522
A0A0A0MRA7	0	Dedicator of cytokinesis protein 9 OS=Homo sapiens GN=DOCK9 PE=1 SV=1	70.45						HPAEpiC	HPAEpiC	HPAEpiC	HPAEpiC	HPAEpiC	HPAEpiC	HPAEpiC	HPAEpiC	H1299	H1299	H1299	H1299	H1299	H1299	H1299	H1299	1.63232	0.49	2.21	0.72	H522	H522	H522	H522	H522	H522	H522	H522	1.41907	0.35	1.6	0.62	0.869358	-0.14	1.7	0.45
F8WAS2	2	Inter-alpha-trypsin inhibitor heavy chain H1 OS=Homo sapiens GN=ITIH1 PE=1 SV=1	878.39	PC9																																									PC9	PC9	PC9	PC9	PC9
F8WAS1	1	Anaphase-promoting complex subunit 1 OS=Homo sapiens GN=ANAPC1 PE=1 SV=1	668.87	PC9																																									PC9	PC9	PC9	PC9	PC9
Q5TA15	0	Synaptojanin-2 (Fragment) OS=Homo sapiens GN=SYNJ2 PE=1 SV=1	375.16	H522																									H522	H522	H522	H522	H522	H522	H522	H522	H522	H522	H522	H522	H522	H522	H522	H522
A0A0G2JSC5	0	Uncharacterized protein OS=Homo sapiens PE=1 SV=1	305.13	H522																									H522	H522	H522	H522	H522	H522	H522	H522	H522	H522	H522	H522	H522	H522	H522	H522
D6RA03	0	Regulating synaptic membrane exocytosis protein 2 OS=Homo sapiens GN=RIMS2 PE=1 SV=1	123.81	H522																									H522	H522	H522	H522	H522	H522	H522	H522	H522	H522	H522	H522	H522	H522	H522	H522
E7EUI8	0	Glucose-6-phosphate 1-dehydrogenase (Fragment) OS=Homo sapiens GN=G6PD PE=1 SV=6	318.2	H522																									H522	H522	H522	H522	H522	H522	H522	H522	H522	H522	H522	H522	H522	H522	H522	H522
E7EUI6	0	Integrin beta (Fragment) OS=Homo sapiens GN=ITGB1 PE=1 SV=1	247.45		H1650	H1650	H1650	H1650	H1650	H1650	H1650	H1650					1.89648	0.64	1.16	0.85	H1299	H1299	H1299	H1299	H1299	H1299	H1299	H1299	0.951229	-0.05	1.16	0.47	H522	H522	H522	H522	H522	H522	H522	H522	0.501576	-0.69	0.83	0.05	H1650	H1650	H1650	H1650
F5GXT1	2	CD9 antigen (Fragment) OS=Homo sapiens GN=CD9 PE=1 SV=6	817.09														H1299	H1299	H1299	H1299	H1299	H1299	H1299	H1299	H1299	H1299	H1299	H1299	H522	H522	H522	H522	H522	H522	H522	H522	H522	H522	H522	H522	1.05127	0.05	1.11	0.51	PC9	PC9	PC9	PC9	PC9
Q16363	2	Laminin subunit alpha-4 OS=Homo sapiens GN=LAMA4 PE=1 SV=4	369.7																										H522	H522	H522	H522	H522	H522	H522	H522	H522	H522	H522	H522	H522	H522	H522	H522	PC9	PC9	PC9	PC9	PC9
A0A087WZ73	0	Rho GTPase-activating protein 23 (Fragment) OS=Homo sapiens GN=ARHGAP23 PE=1 SV=1	508.59	H1299													H1299	H1299	H1299	H1299	H1299	H1299	H1299	H1299	H1299	H1299	H1299	H1299													H1299	H1299	H1299	H1299
O14715	0	RANBP2-like and GRIP domain-containing protein 8 OS=Homo sapiens GN=RGPD8 PE=1 SV=2	51.42	H1650	H1650	H1650	H1650	H1650	H1650	H1650	H1650	H1650					H1650	H1650	H1650	H1650									H1650	H1650	H1650	H1650													H1650	H1650	H1650	H1650
B5MD38	1	Trifunctional enzyme subunit beta, mitochondrial OS=Homo sapiens GN=HADHB PE=1 SV=1	564.13	A549	A549	A549	A549	A549					A549	A549	A549	A549					A549	A549	A549	A549									A549	A549	A549	A549													A549
P05787	2	Keratin, type II cytoskeletal 8 OS=Homo sapiens GN=KRT8 PE=1 SV=7	2339.97		1.93479	0.66	0.65	0.98	5.31217	1.67	0.59	1	2.7456	1.01	0.44	1	10.4856	2.35	0.55	1	5.41948	1.69	0.37	1	1.97388	0.68	0.23	1	5.10387	1.63	0.63	1	2.63794	0.97	0.54	1	0.960789	-0.04	0.41	0.37	0.486752	-0.72	0.4	0.01	1.32313	0.28	0.69	0.8	0.683861
I6L9B1	0	Band 4.1-like protein 2 OS=Homo sapiens GN=EPB41L2 PE=1 SV=1	426.27		A549	A549	A549	A549					A549	A549	A549	A549					A549	A549	A549	A549					H522	H522	H522	H522	0.496585	-0.7	2.09	0.3	H522	H522	H522	H522	H522	H522	H522	H522					A549
Q9BZ72	0	Membrane-associated phosphatidylinositol transfer protein 2 OS=Homo sapiens GN=PITPNM2 PE=1 SV=1	181.64	H522																									H522	H522	H522	H522	H522	H522	H522	H522	H522	H522	H522	H522	H522	H522	H522	H522
P05783	2	Keratin, type I cytoskeletal 18 OS=Homo sapiens GN=KRT18 PE=1 SV=2	201.66		0.748264	-0.29	1.52	0.39	H1650	H1650	H1650	H1650					1.09417	0.09	1.1	0.6	1.44773	0.37	1.51	0.68	H1299	H1299	H1299	H1299	1.10517	0.1	1.26	0.58	1.47698	0.39	1.31	0.68					1.0202	0.02	0.99	0.56	1.41907	0.35	0.93	0.77	1.89648
Q13098	1	COP9 signalosome complex subunit 1 OS=Homo sapiens GN=GPS1 PE=1 SV=4	574.55	PC9																																									PC9	PC9	PC9	PC9	PC9
I3L382	0	Zinc finger CCCH domain-containing protein 7A (Fragment) OS=Homo sapiens GN=ZC3H7A PE=1 SV=6	390	H522																									H522	H522	H522	H522	H522	H522	H522	H522	H522	H522	H522	H522	H522	H522	H522	H522
U3KPR1	1	Keratin, type II cuticular Hb6 (Fragment) OS=Homo sapiens GN=KRT86 PE=1 SV=1	431.37	PC9																																									PC9	PC9	PC9	PC9	PC9
H0YHR9	0	N-alpha-acetyltransferase 25, NatB auxiliary subunit (Fragment) OS=Homo sapiens GN=NAA25 PE=1 SV=1	578.89	H522																									H522	H522	H522	H522	H522	H522	H522	H522	H522	H522	H522	H522	H522	H522	H522	H522
F5H3G9	1	Glutamate receptor-interacting protein 1 (Fragment) OS=Homo sapiens GN=GRIP1 PE=1 SV=6	617.45	A549	A549	A549	A549	A549					A549	A549	A549	A549					A549	A549	A549	A549									A549	A549	A549	A549													A549
H0YI37	2	ATP synthase subunit beta, mitochondrial (Fragment) OS=Homo sapiens GN=ATP5B PE=1 SV=1	3021.32	A549	A549	A549	A549	A549					A549	A549	A549	A549					A549	A549	A549	A549									A549	A549	A549	A549													A549
A0A0C4DH83	1	EH domain-containing protein 3 OS=Homo sapiens GN=EHD3 PE=1 SV=1	379.79	H522																									H522	H522	H522	H522	H522	H522	H522	H522	H522	H522	H522	H522	H522	H522	H522	H522
F5H3G7	1	Oxidized low-density lipoprotein receptor 1 (Fragment) OS=Homo sapiens GN=OLR1 PE=1 SV=2	680.36	A549	A549	A549	A549	A549					A549	A549	A549	A549					A549	A549	A549	A549									A549	A549	A549	A549													A549
P15531	2	Nucleoside diphosphate kinase A OS=Homo sapiens GN=NME1 PE=1 SV=1	3182.18	PC9																																									PC9	PC9	PC9	PC9	PC9
H3BRK3	1	NAD(P)H dehydrogenase [quinone] 1 OS=Homo sapiens GN=NQO1 PE=1 SV=1	594.12		A549	A549	A549	A549					A549	A549	A549	A549					A549	A549	A549	A549					H522	H522	H522	H522	0.683861	-0.38	2.01	0.33	H522	H522	H522	H522	H522	H522	H522	H522					A549
D6RFZ9	1	Guanine nucleotide-binding protein subunit beta-2-like 1 (Fragment) OS=Homo sapiens GN=GNB2L1 PE=1 SV=6	674.19	PC9																																									PC9	PC9	PC9	PC9	PC9
A6NKT7	0	RanBP2-like and GRIP domain-containing protein 3 OS=Homo sapiens GN=RGPD3 PE=3 SV=2	39.17	H1650	H1650	H1650	H1650	H1650	H1650	H1650	H1650	H1650					H1650	H1650	H1650	H1650									H1650	H1650	H1650	H1650													H1650	H1650	H1650	H1650
F5GXS2	0	Alpha-actinin-4 OS=Homo sapiens GN=ACTN4 PE=1 SV=2	567.15		H1650	H1650	H1650	H1650	0.289384	-1.24	2.73	0.19	HPAEpiC	HPAEpiC	HPAEpiC	HPAEpiC	H1650	H1650	H1650	H1650					HPAEpiC	HPAEpiC	HPAEpiC	HPAEpiC	0.625002	-0.47	1.31	0.25	H522	H522	H522	H522	2.15977	0.77	2.6	0.66	H522	H522	H522	H522	1.69893	0.53	0.96	0.89	PC9
M0QZI9	2	F-BAR domain only protein 1 (Fragment) OS=Homo sapiens GN=FCHO1 PE=1 SV=6	708.63	H522																									H522	H522	H522	H522	H522	H522	H522	H522	H522	H522	H522	H522	H522	H522	H522	H522
F5GXS0	1	Complement C4-B OS=Homo sapiens GN=C4B PE=1 SV=1	327.48	H522																									H522	H522	H522	H522	H522	H522	H522	H522	H522	H522	H522	H522	H522	H522	H522	H522
G3V5J0	1	Dehydrogenase/reductase SDR family member 7 (Fragment) OS=Homo sapiens GN=DHRS7 PE=1 SV=1	889.47	PC9																																									PC9	PC9	PC9	PC9	PC9
A0A087WZ65	0	Ankyrin-3 (Fragment) OS=Homo sapiens GN=ANK3 PE=1 SV=1	82.23	PC9																																									PC9	PC9	PC9	PC9	PC9
E9PNW1	0	Harmonin (Fragment) OS=Homo sapiens GN=USH1C PE=1 SV=6	204.43	H1299													H1299	H1299	H1299	H1299	H1299	H1299	H1299	H1299	H1299	H1299	H1299	H1299													H1299	H1299	H1299	H1299
M0QZI3	2	F-BAR domain only protein 1 OS=Homo sapiens GN=FCHO1 PE=1 SV=1	710.98	H522																									H522	H522	H522	H522	H522	H522	H522	H522	H522	H522	H522	H522	H522	H522	H522	H522
P06865	1	Beta-hexosaminidase subunit alpha OS=Homo sapiens GN=HEXA PE=1 SV=2	791.25	A549	A549	A549	A549	A549					A549	A549	A549	A549					A549	A549	A549	A549									A549	A549	A549	A549													A549
C9J5E5	0	Vigilin (Fragment) OS=Homo sapiens GN=HDLBP PE=1 SV=2	368.96	H522																									H522	H522	H522	H522	H522	H522	H522	H522	H522	H522	H522	H522	H522	H522	H522	H522
Q15262	0	Receptor-type tyrosine-protein phosphatase kappa OS=Homo sapiens GN=PTPRK PE=1 SV=2	130.73	PC9																																									PC9	PC9	PC9	PC9	PC9
C9IZQ6	1	HCG2022551, isoform CRA_j OS=Homo sapiens GN=KALRN PE=1 SV=1	81.54	H1650	H1650	H1650	H1650	H1650	H1650	H1650	H1650	H1650					H1650	H1650	H1650	H1650									H1650	H1650	H1650	H1650													H1650	H1650	H1650	H1650
B7Z2E6	2	14-3-3 protein zeta/delta OS=Homo sapiens GN=YWHAZ PE=1 SV=1	3625.26		H1650	H1650	H1650	H1650	H1650	H1650	H1650	H1650					H1650	H1650	H1650	H1650									1.58407	0.46	0.93	0.84	H522	H522	H522	H522	H522	H522	H522	H522	H522	H522	H522	H522	1.15027	0.14	0.84	0.63	PC9
P05771	1	Protein kinase C beta type OS=Homo sapiens GN=PRKCB PE=1 SV=4	1102.63	H522																									H522	H522	H522	H522	H522	H522	H522	H522	H522	H522	H522	H522	H522	H522	H522	H522
Q5TZA2	0	Rootletin OS=Homo sapiens GN=CROCC PE=1 SV=1	66.81						HPAEpiC	HPAEpiC	HPAEpiC	HPAEpiC	HPAEpiC	HPAEpiC	HPAEpiC	HPAEpiC									HPAEpiC	HPAEpiC	HPAEpiC	HPAEpiC									0.582748	-0.54	2.69	0.27
F5H3F9	1	Glutamate receptor-interacting protein 1 (Fragment) OS=Homo sapiens GN=GRIP1 PE=1 SV=5	767.84	A549	A549	A549	A549	A549					A549	A549	A549	A549					A549	A549	A549	A549									A549	A549	A549	A549													A549
Q96GW1	1	Endoplasmin OS=Homo sapiens GN=HSP90B1 PE=1 SV=1	498.18																										H522	H522	H522	H522	H522	H522	H522	H522	H522	H522	H522	H522	H522	H522	H522	H522	PC9	PC9	PC9	PC9	PC9
Q86W61	2	VCAN protein OS=Homo sapiens GN=VCAN PE=1 SV=1	605.69	A549	A549	A549	A549	A549					A549	A549	A549	A549					A549	A549	A549	A549									A549	A549	A549	A549													A549
P07942	2	Laminin subunit beta-1 OS=Homo sapiens GN=LAMB1 PE=1 SV=2	683.13		H1650	H1650	H1650	H1650	H1650	H1650	H1650	H1650					H1650	H1650	H1650	H1650									1.19722	0.18	0.45	0.75	H522	H522	H522	H522	H522	H522	H522	H522	H522	H522	H522	H522	1.29693	0.26	0.53	0.82
F8WB18	0	Neurexin-1-beta OS=Homo sapiens GN=NRXN1 PE=1 SV=2	58.23	HPAEpiC					HPAEpiC	HPAEpiC	HPAEpiC	HPAEpiC	HPAEpiC	HPAEpiC	HPAEpiC	HPAEpiC									HPAEpiC	HPAEpiC	HPAEpiC	HPAEpiC									HPAEpiC	HPAEpiC	HPAEpiC	HPAEpiC
H7C1B8	0	SH3 domain-containing YSC84-like protein 1 (Fragment) OS=Homo sapiens GN=SH3YL1 PE=1 SV=1	607.53	PC9																																									PC9	PC9	PC9	PC9	PC9
H0YI15	0	Histone deacetylase 7 (Fragment) OS=Homo sapiens GN=HDAC7 PE=1 SV=1	666.07						HPAEpiC	HPAEpiC	HPAEpiC	HPAEpiC	HPAEpiC	HPAEpiC	HPAEpiC	HPAEpiC	H1299	H1299	H1299	H1299	H1299	H1299	H1299	H1299	3.09566	1.13	0.92	0.97									HPAEpiC	HPAEpiC	HPAEpiC	HPAEpiC	H1299	H1299	H1299	H1299
H3BRI5	1	Snurportin-1 (Fragment) OS=Homo sapiens GN=SNUPN PE=1 SV=6	992.86	H522																									H522	H522	H522	H522	H522	H522	H522	H522	H522	H522	H522	H522	H522	H522	H522	H522
J3KPH8	1	Histone deacetylase OS=Homo sapiens GN=HDAC7 PE=1 SV=1	774.29						HPAEpiC	HPAEpiC	HPAEpiC	HPAEpiC	HPAEpiC	HPAEpiC	HPAEpiC	HPAEpiC	H1299	H1299	H1299	H1299	H1299	H1299	H1299	H1299	3.25437	1.18	0.77	0.99									HPAEpiC	HPAEpiC	HPAEpiC	HPAEpiC	H1299	H1299	H1299	H1299
D6RFX4	1	Guanine nucleotide-binding protein subunit beta-2-like 1 (Fragment) OS=Homo sapiens GN=GNB2L1 PE=1 SV=1	674.19	PC9																																									PC9	PC9	PC9	PC9	PC9
K7ERE3	2	Keratin, type I cytoskeletal 13 OS=Homo sapiens GN=KRT13 PE=1 SV=1	2074.76		1.0202	0.02	0.52	0.49	0.733447	-0.31	0.52	0.17	0.718924	-0.33	0.51	0.16	1.37713	0.32	0.51	0.9	1.34986	0.3	0.46	0.9	1.87761	0.63	0.53	0.99	1.15027	0.14	0.47	0.73	1.1275	0.12	0.47	0.69	1.56831	0.45	0.58	0.95	0.83527	-0.18	0.44	0.22	1.16183	0.15	0.51	0.68	1.13883
M0QZG9	0	Zinc finger protein 528 OS=Homo sapiens GN=ZNF528 PE=4 SV=1	299.66	H1650	H1650	H1650	H1650	H1650	H1650	H1650	H1650	H1650					H1650	H1650	H1650	H1650									H1650	H1650	H1650	H1650													H1650	H1650	H1650	H1650
Q5JW85	0	Glutathione S-transferase OS=Homo sapiens GN=GSTA3 PE=1 SV=1	243.39	H522																									H522	H522	H522	H522	H522	H522	H522	H522	H522	H522	H522	H522	H522	H522	H522	H522
A0A0G2JM37	0	Uncharacterized protein C6orf10 OS=Homo sapiens GN=C6orf10 PE=1 SV=1	432.26	H1299													H1299	H1299	H1299	H1299	H1299	H1299	H1299	H1299	H1299	H1299	H1299	H1299													H1299	H1299	H1299	H1299
H0YBC0	0	Protein FAM184A (Fragment) OS=Homo sapiens GN=FAM184A PE=4 SV=1	302.28																																										PC9	PC9	PC9	PC9	PC9
K7EKW6	2	Soluble calcium-activated nucleotidase 1 (Fragment) OS=Homo sapiens GN=CANT1 PE=1 SV=1	1308.63	H522																									H522	H522	H522	H522	H522	H522	H522	H522	H522	H522	H522	H522	H522	H522	H522	H522
K7ERD9	0	Zinc finger protein 506 OS=Homo sapiens GN=ZNF506 PE=4 SV=1	217.85	H1650	H1650	H1650	H1650	H1650	H1650	H1650	H1650	H1650					H1650	H1650	H1650	H1650									H1650	H1650	H1650	H1650													H1650	H1650	H1650	H1650
Q96NB1	0	LisH domain-containing protein FOPNL OS=Homo sapiens GN=FOPNL PE=1 SV=1	555.47	PC9																																									PC9	PC9	PC9	PC9	PC9
P12236	2	ADP/ATP translocase 3 OS=Homo sapiens GN=SLC25A6 PE=1 SV=4	4722.39	A549	A549	A549	A549	A549					A549	A549	A549	A549					A549	A549	A549	A549									A549	A549	A549	A549													A549
P12235	2	ADP/ATP translocase 1 OS=Homo sapiens GN=SLC25A4 PE=1 SV=4	4706.06	A549	A549	A549	A549	A549					A549	A549	A549	A549					A549	A549	A549	A549									A549	A549	A549	A549													A549
Q15233	0	Non-POU domain-containing octamer-binding protein OS=Homo sapiens GN=NONO PE=1 SV=4	217	H522																									H522	H522	H522	H522	H522	H522	H522	H522	H522	H522	H522	H522	H522	H522	H522	H522
I3L348	1	Dipeptidase (Fragment) OS=Homo sapiens GN=DPEP2 PE=1 SV=1	469.59	H522																									H522	H522	H522	H522	H522	H522	H522	H522	H522	H522	H522	H522	H522	H522	H522	H522
P11142	2	Heat shock cognate 71 kDa protein OS=Homo sapiens GN=HSPA8 PE=1 SV=1	942.44		0.67032	-0.4	1.23	0.31	H1650	H1650	H1650	H1650	A549	A549	A549	A549	1.30996	0.27	0.7	0.8	1.95424	0.67	1.05	0.89	H1299	H1299	H1299	H1299	1.59999	0.47	0.61	0.88	2.38691	0.87	0.96	0.93	H522	H522	H522	H522	1.2214	0.2	0.45	0.75	1.1275	0.12	0.85	0.61	1.68203
B7Z2B6	0	Adenomatous polyposis coli protein (Fragment) OS=Homo sapiens GN=APC PE=1 SV=1	179.32	A549	A549	A549	A549	A549					A549	A549	A549	A549					A549	A549	A549	A549									A549	A549	A549	A549													A549
A0A0C4DH47	1	Thromboxane-A synthase OS=Homo sapiens GN=TBXAS1 PE=1 SV=1	558.95																										H522	H522	H522	H522	H522	H522	H522	H522	H522	H522	H522	H522	H522	H522	H522	H522
A8K7Q2	2	Heat shock cognate 71 kDa protein OS=Homo sapiens GN=HSPA8 PE=1 SV=1	365.46														H1299	H1299	H1299	H1299	H1299	H1299	H1299	H1299	H1299	H1299	H1299	H1299	H522	H522	H522	H522	H522	H522	H522	H522	H522	H522	H522	H522	1.32313	0.28	0.79	0.73
F8WAN4	1	FERM domain-containing protein 4A OS=Homo sapiens GN=FRMD4A PE=1 SV=1	453.2		A549	A549	A549	A549					1.0202	0.02	0.99	0.48	H1299	H1299	H1299	H1299	0.818731	-0.2	1.37	0.47	0.802519	-0.22	1.41	0.38					A549	A549	A549	A549					H1299	H1299	H1299	H1299					A549
K7EL77	2	Zinc finger protein 226 (Fragment) OS=Homo sapiens GN=ZNF226 PE=4 SV=1	1958.2	PC9																																									PC9	PC9	PC9	PC9	PC9
K7EKV4	0	Vacuolar protein-sorting-associated protein 25 (Fragment) OS=Homo sapiens GN=VPS25 PE=1 SV=1	400.41	PC9																																									PC9	PC9	PC9	PC9	PC9
Q14CX7	0	N-alpha-acetyltransferase 25, NatB auxiliary subunit OS=Homo sapiens GN=NAA25 PE=1 SV=1	687.84	H522																									H522	H522	H522	H522	H522	H522	H522	H522	H522	H522	H522	H522	H522	H522	H522	H522
O00560	2	Syntenin-1 OS=Homo sapiens GN=SDCBP PE=1 SV=1	7689.09														H1299	H1299	H1299	H1299	H1299	H1299	H1299	H1299	H1299	H1299	H1299	H1299	H522	H522	H522	H522	H522	H522	H522	H522	H522	H522	H522	H522	1.20925	0.19	0.52	0.76	PC9	PC9	PC9	PC9	PC9
K7ERC5	0	Adenomatous polyposis coli protein 2 (Fragment) OS=Homo sapiens GN=APC2 PE=4 SV=1	214.16	H1299													H1299	H1299	H1299	H1299	H1299	H1299	H1299	H1299	H1299	H1299	H1299	H1299													H1299	H1299	H1299	H1299
J3KPF3	0	4F2 cell-surface antigen heavy chain OS=Homo sapiens GN=SLC3A2 PE=1 SV=1	419.79		1.59999	0.47	0.94	0.82	H1650	H1650	H1650	H1650	A549	A549	A549	A549	H1650	H1650	H1650	H1650	A549	A549	A549	A549					2.03399	0.71	1	0.93	1.2586	0.23	0.49	0.77	H522	H522	H522	H522	H522	H522	H522	H522	1.33643	0.29	1	0.7	0.83527
A0A087WZ27	0	Zinc finger protein 90 OS=Homo sapiens GN=ZNF90 PE=4 SV=2	335.74		H1650	H1650	H1650	H1650	H1650	H1650	H1650	H1650					H1650	H1650	H1650	H1650									H1650	H1650	H1650	H1650													1.16183	0.15	2.52	0.57	PC9
Q9BZ29	0	Dedicator of cytokinesis protein 9 OS=Homo sapiens GN=DOCK9 PE=1 SV=2	67.74						HPAEpiC	HPAEpiC	HPAEpiC	HPAEpiC	HPAEpiC	HPAEpiC	HPAEpiC	HPAEpiC									1.95424	0.67	1.72	0.75	H522	H522	H522	H522	H522	H522	H522	H522	1.53726	0.43	2.07	0.68	0.786628	-0.24	1.65	0.38	PC9	PC9	PC9	PC9	PC9
G5EA09	2	Syndecan binding protein (Syntenin), isoform CRA_a OS=Homo sapiens GN=SDCBP PE=1 SV=1	7689.09														H1299	H1299	H1299	H1299	H1299	H1299	H1299	H1299	H1299	H1299	H1299	H1299	H522	H522	H522	H522	H522	H522	H522	H522	H522	H522	H522	H522	1.17351	0.16	0.55	0.7	PC9	PC9	PC9	PC9	PC9
P11137	0	Microtubule-associated protein 2 OS=Homo sapiens GN=MAP2 PE=1 SV=4	155.8						HPAEpiC	HPAEpiC	HPAEpiC	HPAEpiC	HPAEpiC	HPAEpiC	HPAEpiC	HPAEpiC	H1299	H1299	H1299	H1299	H1299	H1299	H1299	H1299	0.537944	-0.62	2	0.24									HPAEpiC	HPAEpiC	HPAEpiC	HPAEpiC	H1299	H1299	H1299	H1299
I3L2R7	2	Pigment epithelium-derived factor (Fragment) OS=Homo sapiens GN=SERPINF1 PE=1 SV=1	2468.42	A549	A549	A549	A549	A549					A549	A549	A549	A549					A549	A549	A549	A549									A549	A549	A549	A549													A549
Q9Y6D9	0	Mitotic spindle assembly checkpoint protein MAD1 OS=Homo sapiens GN=MAD1L1 PE=1 SV=2	536.74																																										PC9	PC9	PC9	PC9	PC9
Q9Y6D6	1	Brefeldin A-inhibited guanine nucleotide-exchange protein 1 OS=Homo sapiens GN=ARFGEF1 PE=1 SV=2	62.44						HPAEpiC	HPAEpiC	HPAEpiC	HPAEpiC	HPAEpiC	HPAEpiC	HPAEpiC	HPAEpiC									HPAEpiC	HPAEpiC	HPAEpiC	HPAEpiC	H522	H522	H522	H522	H522	H522	H522	H522	1.0202	0.02	2.75	0.48	H522	H522	H522	H522
Q96GS6	2	Alpha/beta hydrolase domain-containing protein 17A OS=Homo sapiens GN=ABHD17A PE=1 SV=1	614.42	A549	A549	A549	A549	A549					A549	A549	A549	A549					A549	A549	A549	A549									A549	A549	A549	A549													A549
H0YBA5	0	Protein FAM184A (Fragment) OS=Homo sapiens GN=FAM184A PE=1 SV=1	302.28																																										PC9	PC9	PC9	PC9	PC9
H0YBA4	1	NEDD4-like E3 ubiquitin-protein ligase WWP1 (Fragment) OS=Homo sapiens GN=WWP1 PE=1 SV=6	481.89	H522																									H522	H522	H522	H522	H522	H522	H522	H522	H522	H522	H522	H522	H522	H522	H522	H522
Q96H40	0	Zinc finger protein 486 OS=Homo sapiens GN=ZNF486 PE=2 SV=4	225.39	H1650	H1650	H1650	H1650	H1650	H1650	H1650	H1650	H1650					H1650	H1650	H1650	H1650									H1650	H1650	H1650	H1650													H1650	H1650	H1650	H1650
J3KPE3	1	Guanine nucleotide-binding protein subunit beta-2-like 1 OS=Homo sapiens GN=GNB2L1 PE=1 SV=1	995.25	PC9																																									PC9	PC9	PC9	PC9	PC9
C9JNR4	2	Transforming protein RhoA (Fragment) OS=Homo sapiens GN=RHOA PE=1 SV=1	2271.02	PC9																																									PC9	PC9	PC9	PC9	PC9
P07900	2	Heat shock protein HSP 90-alpha OS=Homo sapiens GN=HSP90AA1 PE=1 SV=5	739.02																										H522	H522	H522	H522	H522	H522	H522	H522	H522	H522	H522	H522	H522	H522	H522	H522	PC9	PC9	PC9	PC9	PC9
P24864	1	G1/S-specific cyclin-E1 OS=Homo sapiens GN=CCNE1 PE=1 SV=2	566.46	A549	A549	A549	A549	A549					A549	A549	A549	A549					A549	A549	A549	A549									A549	A549	A549	A549													A549
O60506	2	Heterogeneous nuclear ribonucleoprotein Q OS=Homo sapiens GN=SYNCRIP PE=1 SV=2	797.98																										H522	H522	H522	H522	H522	H522	H522	H522	H522	H522	H522	H522	H522	H522	H522	H522	PC9	PC9	PC9	PC9	PC9
O60504	0	Vinexin OS=Homo sapiens GN=SORBS3 PE=1 SV=2	325.45	H522																									H522	H522	H522	H522	H522	H522	H522	H522	H522	H522	H522	H522	H522	H522	H522	H522
Q9BYP7	0	Serine/threonine-protein kinase WNK3 OS=Homo sapiens GN=WNK3 PE=1 SV=3	228.62	H1299													H1299	H1299	H1299	H1299	H1299	H1299	H1299	H1299	H1299	H1299	H1299	H1299													H1299	H1299	H1299	H1299
O75182	0	Paired amphipathic helix protein Sin3b OS=Homo sapiens GN=SIN3B PE=1 SV=2	175.68	H522																									H522	H522	H522	H522	H522	H522	H522	H522	H522	H522	H522	H522	H522	H522	H522	H522
Q9NXH9	0	tRNA (guanine(26)-N(2))-dimethyltransferase OS=Homo sapiens GN=TRMT1 PE=1 SV=1	325.84	H1650	H1650	H1650	H1650	H1650	H1650	H1650	H1650	H1650					H1650	H1650	H1650	H1650									H1650	H1650	H1650	H1650													H1650	H1650	H1650	H1650
P51570	0	Galactokinase OS=Homo sapiens GN=GALK1 PE=1 SV=1	339.18	PC9																																									PC9	PC9	PC9	PC9	PC9
F8WAL3	0	Zinc finger protein 528 OS=Homo sapiens GN=ZNF528 PE=4 SV=1	299.66	H1650	H1650	H1650	H1650	H1650	H1650	H1650	H1650	H1650					H1650	H1650	H1650	H1650									H1650	H1650	H1650	H1650													H1650	H1650	H1650	H1650
Q13033	0	Striatin-3 OS=Homo sapiens GN=STRN3 PE=1 SV=3	80.77	H522																									H522	H522	H522	H522	H522	H522	H522	H522	H522	H522	H522	H522	H522	H522	H522	H522
A0A0C4DH22	0	Band 4.1-like protein 1 OS=Homo sapiens GN=EPB41L1 PE=1 SV=1	33.26	H1299													H1299	H1299	H1299	H1299	H1299	H1299	H1299	H1299	H1299	H1299	H1299	H1299													H1299	H1299	H1299	H1299
F5GXM9	0	Arf-GAP with GTPase, ANK repeat and PH domain-containing protein 1 OS=Homo sapiens GN=AGAP1 PE=1 SV=2	908.97	PC9																																									PC9	PC9	PC9	PC9	PC9
J3KPD9	2	Nucleoside diphosphate kinase B OS=Homo sapiens GN=NME2 PE=1 SV=1	2761.49	PC9																																									PC9	PC9	PC9	PC9	PC9
A0A0C4DGQ0	0	Adenomatous polyposis coli protein 2 (Fragment) OS=Homo sapiens GN=APC2 PE=4 SV=1	257.63	H1299													H1299	H1299	H1299	H1299	H1299	H1299	H1299	H1299	H1299	H1299	H1299	H1299													H1299	H1299	H1299	H1299
K7EL53	1	Ubiquitin carboxyl-terminal hydrolase 32 (Fragment) OS=Homo sapiens GN=USP32 PE=1 SV=1	1018.28	A549	A549	A549	A549	A549					A549	A549	A549	A549					A549	A549	A549	A549									A549	A549	A549	A549													A549
K7EKT2	2	Soluble calcium-activated nucleotidase 1 (Fragment) OS=Homo sapiens GN=CANT1 PE=1 SV=1	1308.63	H522																									H522	H522	H522	H522	H522	H522	H522	H522	H522	H522	H522	H522	H522	H522	H522	H522
M0QZC4	1	ATP synthase subunit s-like protein OS=Homo sapiens GN=ATP5SL PE=1 SV=1	425.9	H522																									H522	H522	H522	H522	H522	H522	H522	H522	H522	H522	H522	H522	H522	H522	H522	H522
I3L316	0	Centrosomal protein of 131 kDa (Fragment) OS=Homo sapiens GN=CEP131 PE=1 SV=6	457.88	A549	A549	A549	A549	A549					A549	A549	A549	A549					A549	A549	A549	A549									A549	A549	A549	A549													A549
Q8IUR7	0	Armadillo repeat-containing protein 8 OS=Homo sapiens GN=ARMC8 PE=1 SV=2	187.75		H1650	H1650	H1650	H1650	H1650	H1650	H1650	H1650					1.69893	0.53	3.25	0.61	H1299	H1299	H1299	H1299	H1299	H1299	H1299	H1299	H1650	H1650	H1650	H1650									H1299	H1299	H1299	H1299	H1650	H1650	H1650	H1650
Q9Y6B6	0	GTP-binding protein SAR1b OS=Homo sapiens GN=SAR1B PE=1 SV=1	244.17						HPAEpiC	HPAEpiC	HPAEpiC	HPAEpiC	HPAEpiC	HPAEpiC	HPAEpiC	HPAEpiC									HPAEpiC	HPAEpiC	HPAEpiC	HPAEpiC									HPAEpiC	HPAEpiC	HPAEpiC	HPAEpiC					PC9	PC9	PC9	PC9	PC9
Q5JW48	0	Myosin-7B (Fragment) OS=Homo sapiens GN=MYH7B PE=4 SV=1	353.63	PC9																																									PC9	PC9	PC9	PC9	PC9
D6R9Z8	0	Complement factor I OS=Homo sapiens GN=CFI PE=1 SV=1	223.93	HPAEpiC					HPAEpiC	HPAEpiC	HPAEpiC	HPAEpiC	HPAEpiC	HPAEpiC	HPAEpiC	HPAEpiC									HPAEpiC	HPAEpiC	HPAEpiC	HPAEpiC									HPAEpiC	HPAEpiC	HPAEpiC	HPAEpiC
F6X3N5	0	Guanine nucleotide-binding protein G(I)/G(S)/G(T) subunit beta-1 (Fragment) OS=Homo sapiens GN=GNB1 PE=1 SV=1	224.15														H1299	H1299	H1299	H1299	H1299	H1299	H1299	H1299	H1299	H1299	H1299	H1299	H522	H522	H522	H522	H522	H522	H522	H522	H522	H522	H522	H522	1.2214	0.2	2.01	0.53	PC9	PC9	PC9	PC9	PC9
P21589	1	5'-nucleotidase OS=Homo sapiens GN=NT5E PE=1 SV=1	510.35														H1299	H1299	H1299	H1299	H1299	H1299	H1299	H1299	H1299	H1299	H1299	H1299	H522	H522	H522	H522	H522	H522	H522	H522	H522	H522	H522	H522	0.71177	-0.34	1.16	0.27
K7EKS7	1	60S ribosomal protein L22 OS=Homo sapiens GN=RPL22 PE=1 SV=1	670	H522																									H522	H522	H522	H522	H522	H522	H522	H522	H522	H522	H522	H522	H522	H522	H522	H522
Q9NXG6	0	Transmembrane prolyl 4-hydroxylase OS=Homo sapiens GN=P4HTM PE=1 SV=2	492.97	H522																									H522	H522	H522	H522	H522	H522	H522	H522	H522	H522	H522	H522	H522	H522	H522	H522
D6R9Z1	1	Guanine nucleotide-binding protein subunit beta-2-like 1 (Fragment) OS=Homo sapiens GN=GNB2L1 PE=1 SV=6	910.78	PC9																																									PC9	PC9	PC9	PC9	PC9
H0YNW9	1	CTD small phosphatase-like protein 2 (Fragment) OS=Homo sapiens GN=CTDSPL2 PE=1 SV=1	260.55	H1650	H1650	H1650	H1650	H1650	H1650	H1650	H1650	H1650					H1650	H1650	H1650	H1650									H1650	H1650	H1650	H1650													H1650	H1650	H1650	H1650
C9JAW0	1	FERM domain-containing protein 4B (Fragment) OS=Homo sapiens GN=FRMD4B PE=4 SV=1	595.95		A549	A549	A549	A549	HPAEpiC	HPAEpiC	HPAEpiC	HPAEpiC	0.763379	-0.27	0.99	0.29	H1299	H1299	H1299	H1299	1.37713	0.32	0.96	0.79	1.82212	0.6	1.03	0.82					A549	A549	A549	A549	HPAEpiC	HPAEpiC	HPAEpiC	HPAEpiC	H1299	H1299	H1299	H1299					A549
Q9UKX2	1	Myosin-2 OS=Homo sapiens GN=MYH2 PE=1 SV=1	111.38	H522																									H522	H522	H522	H522	H522	H522	H522	H522	H522	H522	H522	H522	H522	H522	H522	H522
E9PNP4	1	Radixin OS=Homo sapiens GN=RDX PE=4 SV=1	391.56	H522																									H522	H522	H522	H522	H522	H522	H522	H522	H522	H522	H522	H522	H522	H522	H522	H522
M0QZB5	0	Liprin-alpha-4 (Fragment) OS=Homo sapiens GN=PPFIA4 PE=1 SV=1	142.83	PC9																																									PC9	PC9	PC9	PC9	PC9
Q5SRN7	0	HLA class I histocompatibility antigen, A-3 alpha chain OS=Homo sapiens GN=HLA-A PE=1 SV=2	366.38	H1650	H1650	H1650	H1650	H1650	H1650	H1650	H1650	H1650					H1650	H1650	H1650	H1650									H1650	H1650	H1650	H1650													H1650	H1650	H1650	H1650
Q5JPF3	1	Ankyrin repeat domain-containing protein 36C OS=Homo sapiens GN=ANKRD36C PE=2 SV=3	186.05														H1299	H1299	H1299	H1299	H1299	H1299	H1299	H1299	H1299	H1299	H1299	H1299													0.826959	-0.19	2.98	0.48	PC9	PC9	PC9	PC9	PC9
Q9Y6A5	1	Transforming acidic coiled-coil-containing protein 3 OS=Homo sapiens GN=TACC3 PE=1 SV=1	150.21	A549	A549	A549	A549	A549					A549	A549	A549	A549					A549	A549	A549	A549									A549	A549	A549	A549													A549
Q5SRN5	0	HLA class I histocompatibility antigen, A-3 alpha chain OS=Homo sapiens GN=HLA-A PE=1 SV=2	366.38	H1650	H1650	H1650	H1650	H1650	H1650	H1650	H1650	H1650					H1650	H1650	H1650	H1650									H1650	H1650	H1650	H1650													H1650	H1650	H1650	H1650
C9JAV5	1	Voltage-dependent calcium channel subunit alpha-2/delta-3 (Fragment) OS=Homo sapiens GN=CACNA2D3 PE=1 SV=1	914.49	A549	A549	A549	A549	A549					A549	A549	A549	A549					A549	A549	A549	A549									A549	A549	A549	A549													A549
Q5T3N1	2	Annexin (Fragment) OS=Homo sapiens GN=ANXA1 PE=1 SV=1	18018.3		0.83527	-0.18	0.64	0.28	H1650	H1650	H1650	H1650	A549	A549	A549	A549	H1650	H1650	H1650	H1650	A549	A549	A549	A549					0.360595	-1.02	0.68	0	0.431711	-0.84	0.76	0.01	H522	H522	H522	H522	H522	H522	H522	H522	0.506617	-0.68	0.49	0.01	0.606531
D6R9Y4	0	F-box/LRR-repeat protein 5 (Fragment) OS=Homo sapiens GN=FBXL5 PE=4 SV=1	176.29	HPAEpiC					HPAEpiC	HPAEpiC	HPAEpiC	HPAEpiC	HPAEpiC	HPAEpiC	HPAEpiC	HPAEpiC									HPAEpiC	HPAEpiC	HPAEpiC	HPAEpiC									HPAEpiC	HPAEpiC	HPAEpiC	HPAEpiC
A0A0A0MQW1	1	Protein kinase C OS=Homo sapiens GN=KSR1 PE=1 SV=1	804.4	PC9																																									PC9	PC9	PC9	PC9	PC9
Q5T3N0	2	Annexin (Fragment) OS=Homo sapiens GN=ANXA1 PE=1 SV=1	16679.1		0.637628	-0.45	0.71	0.15	H1650	H1650	H1650	H1650	A549	A549	A549	A549	H1650	H1650	H1650	H1650	A549	A549	A549	A549					0.289384	-1.24	1.14	0.03	0.453845	-0.79	1.26	0.11	H522	H522	H522	H522	H522	H522	H522	H522	0.491644	-0.71	0.72	0.04	0.763379
E9PAV3	1	Nascent polypeptide-associated complex subunit alpha, muscle-specific form OS=Homo sapiens GN=NACA PE=1 SV=1	392.12	H522																									H522	H522	H522	H522	H522	H522	H522	H522	H522	H522	H522	H522	H522	H522	H522	H522
F5GXK7	0	Polyubiquitin-C (Fragment) OS=Homo sapiens GN=UBC PE=1 SV=2	475.51		2.117	0.75	1.03	0.92	1.37713	0.32	1.12	0.66	0.650509	-0.43	0.93	0.11	3.28708	1.19	0.92	0.99	1.55271	0.44	0.57	0.91	2.38691	0.87	0.78	0.98	5.25931	1.66	0.89	1	2.48432	0.91	0.58	0.99	3.81904	1.34	0.79	1	1.59999	0.47	0.45	0.98	3.25437	1.18	1.03	0.99	1.52196
Q06520	2	Bile salt sulfotransferase OS=Homo sapiens GN=SULT2A1 PE=1 SV=3	560.44	A549	A549	A549	A549	A549					A549	A549	A549	A549					A549	A549	A549	A549									A549	A549	A549	A549													A549
A0A087WYM5	0	Protein TALPID3 OS=Homo sapiens GN=KIAA0586 PE=1 SV=1	60.43	PC9																																									PC9	PC9	PC9	PC9	PC9
M0QZA6	0	Zinc finger protein 415 (Fragment) OS=Homo sapiens GN=ZNF415 PE=4 SV=1	217.85	H1650	H1650	H1650	H1650	H1650	H1650	H1650	H1650	H1650					H1650	H1650	H1650	H1650									H1650	H1650	H1650	H1650													H1650	H1650	H1650	H1650
P13994	1	Coiled-coil domain-containing protein 130 OS=Homo sapiens GN=CCDC130 PE=1 SV=2	553.36	H522																									H522	H522	H522	H522	H522	H522	H522	H522	H522	H522	H522	H522	H522	H522	H522	H522
M0QZA4	0	Zinc finger protein 525 OS=Homo sapiens GN=ZNF525 PE=4 SV=1	378.19		0.83527	-0.18	2.97	0.47	H1650	H1650	H1650	H1650					H1650	H1650	H1650	H1650									H1650	H1650	H1650	H1650													H1650	H1650	H1650	H1650
B4DIR1	0	Glial fibrillary acidic protein OS=Homo sapiens GN=GFAP PE=1 SV=1	455.65	H522																									H522	H522	H522	H522	H522	H522	H522	H522	H522	H522	H522	H522	H522	H522	H522	H522
I3L2N7	0	A-kinase anchor protein 1, mitochondrial (Fragment) OS=Homo sapiens GN=AKAP1 PE=1 SV=1	235.2	PC9																																									PC9	PC9	PC9	PC9	PC9
O75153	0	Clustered mitochondria protein homolog OS=Homo sapiens GN=CLUH PE=1 SV=2	38.97	A549	A549	A549	A549	A549					A549	A549	A549	A549					A549	A549	A549	A549									A549	A549	A549	A549													A549
I3L2N4	0	LisH domain-containing protein FOPNL OS=Homo sapiens GN=FOPNL PE=1 SV=1	459.98	PC9																																									PC9	PC9	PC9	PC9	PC9
O75150	0	E3 ubiquitin-protein ligase BRE1B OS=Homo sapiens GN=RNF40 PE=1 SV=4	579.71	H522																									H522	H522	H522	H522	H522	H522	H522	H522	H522	H522	H522	H522	H522	H522	H522	H522
D6R9X8	2	Integrin alpha-3 OS=Homo sapiens GN=ITGA3 PE=1 SV=2	666.02	H522																									H522	H522	H522	H522	H522	H522	H522	H522	H522	H522	H522	H522	H522	H522	H522	H522
H7C0Z7	0	TBC1 domain family member 1 (Fragment) OS=Homo sapiens GN=TBC1D1 PE=1 SV=1	212.39	HPAEpiC					HPAEpiC	HPAEpiC	HPAEpiC	HPAEpiC	HPAEpiC	HPAEpiC	HPAEpiC	HPAEpiC									HPAEpiC	HPAEpiC	HPAEpiC	HPAEpiC									HPAEpiC	HPAEpiC	HPAEpiC	HPAEpiC
Q9NQX4	0	Unconventional myosin-Vc OS=Homo sapiens GN=MYO5C PE=1 SV=2	510.14																										H522	H522	H522	H522	H522	H522	H522	H522	H522	H522	H522	H522	H522	H522	H522	H522
A0A0A0MQV0	0	Galactocerebrosidase OS=Homo sapiens GN=GALC PE=1 SV=1	313	PC9																																									PC9	PC9	PC9	PC9	PC9
H0YNU9	2	Little elongation complex subunit 2 OS=Homo sapiens GN=ICE2 PE=1 SV=1	1077.84		A549	A549	A549	A549					A549	A549	A549	A549					A549	A549	A549	A549									0.600496	-0.51	2.67	0.42													A549
K7EKQ6	2	Zinc finger protein 226 (Fragment) OS=Homo sapiens GN=ZNF226 PE=4 SV=1	1666.83						HPAEpiC	HPAEpiC	HPAEpiC	HPAEpiC	HPAEpiC	HPAEpiC	HPAEpiC	HPAEpiC									HPAEpiC	HPAEpiC	HPAEpiC	HPAEpiC									HPAEpiC	HPAEpiC	HPAEpiC	HPAEpiC					PC9	PC9	PC9	PC9	PC9
K7EKQ5	2	Galectin-3-binding protein OS=Homo sapiens GN=LGALS3BP PE=1 SV=1	3184.66		0.472367	-0.75	1.09	0.1	H1650	H1650	H1650	H1650	A549	A549	A549	A549	H1650	H1650	H1650	H1650	A549	A549	A549	A549					0.771052	-0.26	0.65	0.24	1.63232	0.49	1.16	0.74	H522	H522	H522	H522	H522	H522	H522	H522	0.650509	-0.43	1.15	0.19	1.37713
D6R9X0	1	Sodium-coupled neutral amino acid transporter 9 (Fragment) OS=Homo sapiens GN=SLC38A9 PE=1 SV=6	1733.96	H1650	H1650	H1650	H1650	H1650	H1650	H1650	H1650	H1650					H1650	H1650	H1650	H1650									H1650	H1650	H1650	H1650													H1650	H1650	H1650	H1650
G3V5A5	0	HAUS augmin-like complex subunit 4 (Fragment) OS=Homo sapiens GN=HAUS4 PE=1 SV=1	266.33	H522																									H522	H522	H522	H522	H522	H522	H522	H522	H522	H522	H522	H522	H522	H522	H522	H522
P54803	0	Galactocerebrosidase OS=Homo sapiens GN=GALC PE=1 SV=2	313	PC9																																									PC9	PC9	PC9	PC9	PC9
H0YNU2	1	CTD small phosphatase-like protein 2 (Fragment) OS=Homo sapiens GN=CTDSPL2 PE=1 SV=1	258.26	H1650	H1650	H1650	H1650	H1650	H1650	H1650	H1650	H1650					H1650	H1650	H1650	H1650									H1650	H1650	H1650	H1650													H1650	H1650	H1650	H1650
Q5TG30	2	Rho GTPase-activating protein 40 OS=Homo sapiens GN=ARHGAP40 PE=3 SV=3	723.75	A549	A549	A549	A549	A549					A549	A549	A549	A549					A549	A549	A549	A549									A549	A549	A549	A549													A549
P24821	0	Tenascin OS=Homo sapiens GN=TNC PE=1 SV=3	135.18	H522																									H522	H522	H522	H522	H522	H522	H522	H522	H522	H522	H522	H522	H522	H522	H522	H522
H7C0Y8	1	Uncharacterized protein KIAA1109 (Fragment) OS=Homo sapiens GN=KIAA1109 PE=1 SV=1	567.93	H522																									H522	H522	H522	H522	H522	H522	H522	H522	H522	H522	H522	H522	H522	H522	H522	H522
A0A0G2JLK7	0	Cytochrome P450 2D6 OS=Homo sapiens GN=CYP2D6 PE=1 SV=1	305.13	H522																									H522	H522	H522	H522	H522	H522	H522	H522	H522	H522	H522	H522	H522	H522	H522	H522
K7EL19	0	Zinc finger protein 235 (Fragment) OS=Homo sapiens GN=ZNF235 PE=1 SV=1	184.41	HPAEpiC					HPAEpiC	HPAEpiC	HPAEpiC	HPAEpiC	HPAEpiC	HPAEpiC	HPAEpiC	HPAEpiC									HPAEpiC	HPAEpiC	HPAEpiC	HPAEpiC									HPAEpiC	HPAEpiC	HPAEpiC	HPAEpiC
Q8WVE0	1	Protein-lysine N-methyltransferase N6AMT2 OS=Homo sapiens GN=N6AMT2 PE=1 SV=1	544.45	H1650	H1650	H1650	H1650	H1650	H1650	H1650	H1650	H1650					H1650	H1650	H1650	H1650									H1650	H1650	H1650	H1650													H1650	H1650	H1650	H1650
A0A0C4DGM2	0	Zinc finger and SCAN domain-containing protein 29 OS=Homo sapiens GN=ZSCAN29 PE=1 SV=1	211.53	HPAEpiC					HPAEpiC	HPAEpiC	HPAEpiC	HPAEpiC	HPAEpiC	HPAEpiC	HPAEpiC	HPAEpiC									HPAEpiC	HPAEpiC	HPAEpiC	HPAEpiC									HPAEpiC	HPAEpiC	HPAEpiC	HPAEpiC
E9PNM9	0	Protein kinase C and casein kinase substrate in neurons protein 3 (Fragment) OS=Homo sapiens GN=PACSIN3 PE=1 SV=1	300.25	H522																									H522	H522	H522	H522	H522	H522	H522	H522	H522	H522	H522	H522	H522	H522	H522	H522
C9JNM0	0	TBC1 domain family member 5 (Fragment) OS=Homo sapiens GN=TBC1D5 PE=1 SV=1	318.45	H522																									H522	H522	H522	H522	H522	H522	H522	H522	H522	H522	H522	H522	H522	H522	H522	H522
A0A087WYK2	0	Serine/threonine-protein kinase WNK3 OS=Homo sapiens GN=WNK3 PE=1 SV=1	228.62	H1299													H1299	H1299	H1299	H1299	H1299	H1299	H1299	H1299	H1299	H1299	H1299	H1299													H1299	H1299	H1299	H1299
Q32Q12	2	Nucleoside diphosphate kinase OS=Homo sapiens GN=NME1-NME2 PE=1 SV=1	1745.25																										H522	H522	H522	H522	H522	H522	H522	H522	H522	H522	H522	H522	H522	H522	H522	H522	PC9	PC9	PC9	PC9	PC9
Q76L82	1	Additional sex combs like 1 (Drosophila), isoform CRA_d OS=Homo sapiens GN=ASXH1 PE=1 SV=1	846.89	H522																									H522	H522	H522	H522	H522	H522	H522	H522	H522	H522	H522	H522	H522	H522	H522	H522
B4DIP2	0	Protein LAP2 OS=Homo sapiens GN=ERBB2IP PE=1 SV=1	239.81	H522																									H522	H522	H522	H522	H522	H522	H522	H522	H522	H522	H522	H522	H522	H522	H522	H522
Q6I9Y2	0	THO complex subunit 7 homolog OS=Homo sapiens GN=THOC7 PE=1 SV=3	647.45	PC9																																									PC9	PC9	PC9	PC9	PC9
H0YAZ9	0	Cyclin-dependent kinase 16 (Fragment) OS=Homo sapiens GN=CDK16 PE=1 SV=1	421.4	H522																									H522	H522	H522	H522	H522	H522	H522	H522	H522	H522	H522	H522	H522	H522	H522	H522
A0A0A0MR57	0	Zinc finger protein 836 OS=Homo sapiens GN=ZNF836 PE=1 SV=1	687.28	HPAEpiC					HPAEpiC	HPAEpiC	HPAEpiC	HPAEpiC	HPAEpiC	HPAEpiC	HPAEpiC	HPAEpiC									HPAEpiC	HPAEpiC	HPAEpiC	HPAEpiC									HPAEpiC	HPAEpiC	HPAEpiC	HPAEpiC
A0A0C4DGL8	0	Haptoglobin OS=Homo sapiens GN=HP PE=1 SV=1	235.4	H1650	H1650	H1650	H1650	H1650	H1650	H1650	H1650	H1650					H1650	H1650	H1650	H1650									H1650	H1650	H1650	H1650													H1650	H1650	H1650	H1650
Q8NA69	0	Uncharacterized protein C19orf45 OS=Homo sapiens GN=C19orf45 PE=2 SV=2	67.62	H1299													H1299	H1299	H1299	H1299	H1299	H1299	H1299	H1299	H1299	H1299	H1299	H1299													H1299	H1299	H1299	H1299
C9JNL8	0	Putative tRNA pseudouridine synthase Pus10 (Fragment) OS=Homo sapiens GN=PUS10 PE=1 SV=1	322.33	H522																									H522	H522	H522	H522	H522	H522	H522	H522	H522	H522	H522	H522	H522	H522	H522	H522
E9PNL5	1	Cathepsin B (Fragment) OS=Homo sapiens GN=CTSB PE=1 SV=1	1133.56	A549	A549	A549	A549	A549					A549	A549	A549	A549					A549	A549	A549	A549									A549	A549	A549	A549													A549
F5GXH2	2	L-lactate dehydrogenase A chain (Fragment) OS=Homo sapiens GN=LDHA PE=1 SV=1	4019.47																										H522	H522	H522	H522	H522	H522	H522	H522	H522	H522	H522	H522	H522	H522	H522	H522	PC9	PC9	PC9	PC9	PC9
Q5TG12	0	Receptor-type tyrosine-protein phosphatase kappa OS=Homo sapiens GN=PTPRK PE=1 SV=1	130.73	PC9																																									PC9	PC9	PC9	PC9	PC9
C9JTX5	2	Actin, cytoplasmic 1 (Fragment) OS=Homo sapiens GN=ACTB PE=1 SV=1	701.04		2.117	0.75	0.98	0.94	0.486752	-0.72	1.69	0.22	0.229925	-1.47	1.3	0	H1650	H1650	H1650	H1650	A549	A549	A549	A549	HPAEpiC	HPAEpiC	HPAEpiC	HPAEpiC	1.1275	0.12	0.95	0.59	0.532592	-0.63	0.98	0.1	2.31637	0.84	1.57	0.88	H522	H522	H522	H522	H1650	H1650	H1650	H1650	A549
C9JTX4	0	Junction plakoglobin (Fragment) OS=Homo sapiens GN=JUP PE=1 SV=1	182.56						HPAEpiC	HPAEpiC	HPAEpiC	HPAEpiC	HPAEpiC	HPAEpiC	HPAEpiC	HPAEpiC	H1299	H1299	H1299	H1299	H1299	H1299	H1299	H1299	0.554327	-0.59	1.76	0.26									HPAEpiC	HPAEpiC	HPAEpiC	HPAEpiC	H1299	H1299	H1299	H1299
A4FU69	1	EF-hand calcium-binding domain-containing protein 5 OS=Homo sapiens GN=EFCAB5 PE=1 SV=3	538.64	PC9																																									PC9	PC9	PC9	PC9	PC9
P68371	0	Tubulin beta-4B chain OS=Homo sapiens GN=TUBB4B PE=1 SV=1	183.4																										H522	H522	H522	H522	H522	H522	H522	H522	H522	H522	H522	H522	1.34986	0.3	1.08	0.69	PC9	PC9	PC9	PC9	PC9
P38398	0	Breast cancer type 1 susceptibility protein OS=Homo sapiens GN=BRCA1 PE=1 SV=2	416.67		H1650	H1650	H1650	H1650	1.2214	0.2	1.79	0.6	HPAEpiC	HPAEpiC	HPAEpiC	HPAEpiC	H1650	H1650	H1650	H1650					HPAEpiC	HPAEpiC	HPAEpiC	HPAEpiC	H1650	H1650	H1650	H1650					HPAEpiC	HPAEpiC	HPAEpiC	HPAEpiC					2.03399	0.71	1.66	0.77
I3L2K5	0	Zinc finger CCCH domain-containing protein 7A (Fragment) OS=Homo sapiens GN=ZC3H7A PE=1 SV=1	393.17	H522																									H522	H522	H522	H522	H522	H522	H522	H522	H522	H522	H522	H522	H522	H522	H522	H522
A0A0A0MQS9	2	Laminin subunit alpha-4 OS=Homo sapiens GN=LAMA4 PE=1 SV=1	369.7																										H522	H522	H522	H522	H522	H522	H522	H522	H522	H522	H522	H522	H522	H522	H522	H522	PC9	PC9	PC9	PC9	PC9
O75122	0	CLIP-associating protein 2 OS=Homo sapiens GN=CLASP2 PE=1 SV=2	67.87	H1299													H1299	H1299	H1299	H1299	H1299	H1299	H1299	H1299	H1299	H1299	H1299	H1299													H1299	H1299	H1299	H1299
F8VYY5	0	DnaJ homolog subfamily C member 14 (Fragment) OS=Homo sapiens GN=DNAJC14 PE=1 SV=1	269.7	H1299													H1299	H1299	H1299	H1299	H1299	H1299	H1299	H1299	H1299	H1299	H1299	H1299													H1299	H1299	H1299	H1299
Q9NQU5	0	Serine/threonine-protein kinase PAK 6 OS=Homo sapiens GN=PAK6 PE=1 SV=1	369.69	H1650	H1650	H1650	H1650	H1650	H1650	H1650	H1650	H1650					H1650	H1650	H1650	H1650									H1650	H1650	H1650	H1650													H1650	H1650	H1650	H1650
A0A0A0MQS0	1	PHD finger protein 20-like protein 1 OS=Homo sapiens GN=PHF20L1 PE=1 SV=1	58.91	H1299													H1299	H1299	H1299	H1299	H1299	H1299	H1299	H1299	H1299	H1299	H1299	H1299													H1299	H1299	H1299	H1299
P10696	1	Alkaline phosphatase, placental-like OS=Homo sapiens GN=ALPPL2 PE=2 SV=4	285.13	H522																									H522	H522	H522	H522	H522	H522	H522	H522	H522	H522	H522	H522	H522	H522	H522	H522
Q6P3V2	0	Zinc finger protein 585A OS=Homo sapiens GN=ZNF585A PE=2 SV=2	335.2	H1299													H1299	H1299	H1299	H1299	H1299	H1299	H1299	H1299	H1299	H1299	H1299	H1299													H1299	H1299	H1299	H1299
F5H2Z3	0	Polyubiquitin-C (Fragment) OS=Homo sapiens GN=UBC PE=1 SV=1	475.51		1.97388	0.68	0.89	0.93	1.28403	0.25	1.05	0.72	0.644036	-0.44	0.81	0.15	3.06485	1.12	0.82	1	1.55271	0.44	0.56	0.9	2.38691	0.87	0.89	0.97	4.90375	1.59	0.83	1	2.48432	0.91	0.55	1	3.81904	1.34	0.73	1	1.59999	0.47	0.49	0.96	3.00417	1.1	0.97	0.99	1.50682
K7EKN2	1	Enolase (Fragment) OS=Homo sapiens GN=ENO3 PE=1 SV=1	313.22	H522																									H522	H522	H522	H522	H522	H522	H522	H522	H522	H522	H522	H522	H522	H522	H522	H522
Q9UKS6	0	Protein kinase C and casein kinase substrate in neurons protein 3 OS=Homo sapiens GN=PACSIN3 PE=1 SV=2	455.8	H522																									H522	H522	H522	H522	H522	H522	H522	H522	H522	H522	H522	H522	H522	H522	H522	H522
P61981	1	14-3-3 protein gamma OS=Homo sapiens GN=YWHAG PE=1 SV=2	334.82		H1650	H1650	H1650	H1650	H1650	H1650	H1650	H1650					H1650	H1650	H1650	H1650									1	0	1.07	0.43	H522	H522	H522	H522	H522	H522	H522	H522	H522	H522	H522	H522	1.39097	0.33	1.01	0.77	PC9
Q9H2J7	0	Sodium-dependent neutral amino acid transporter B(0)AT2 OS=Homo sapiens GN=SLC6A15 PE=1 SV=1	78.08	H522																									H522	H522	H522	H522	H522	H522	H522	H522	H522	H522	H522	H522	H522	H522	H522	H522
P68366	2	Tubulin alpha-4A chain OS=Homo sapiens GN=TUBA4A PE=1 SV=1	1014.46		0.339596	-1.08	1.03	0.02	H1650	H1650	H1650	H1650					0.537944	-0.62	0.85	0.04	1.58407	0.46	1.06	0.77	H1299	H1299	H1299	H1299	0.794534	-0.23	0.55	0.17	2.33965	0.85	1.03	0.95	H522	H522	H522	H522	1.47698	0.39	0.63	0.9	0.537944	-0.62	0.67	0.03	1.58407
P0C0S8	2	Histone H2A type 1 OS=Homo sapiens GN=HIST1H2AG PE=1 SV=2	3181.94		6.5535	1.88	0.68	1	7.46332	2.01	0.64	1	1.13883	0.13	0.28	0.8	2.63794	0.97	0.82	0.98	0.402524	-0.91	0.48	0	0.353455	-1.04	0.46	0	5.52896	1.71	0.7	1	0.843665	-0.17	0.3	0.12	0.740818	-0.3	0.31	0.02	2.09594	0.74	0.47	0.99	5.10387	1.63	0.74	1	0.778801
P60891	0	Ribose-phosphate pyrophosphokinase 1 OS=Homo sapiens GN=PRPS1 PE=1 SV=2	481.82	PC9																																									PC9	PC9	PC9	PC9	PC9
F8VSL7	1	Erythrocyte band 7 integral membrane protein OS=Homo sapiens GN=STOM PE=1 SV=1	587.38	HPAEpiC					HPAEpiC	HPAEpiC	HPAEpiC	HPAEpiC	HPAEpiC	HPAEpiC	HPAEpiC	HPAEpiC									HPAEpiC	HPAEpiC	HPAEpiC	HPAEpiC									HPAEpiC	HPAEpiC	HPAEpiC	HPAEpiC
P68363	2	Tubulin alpha-1B chain OS=Homo sapiens GN=TUBA1B PE=1 SV=1	2626.75		0.440432	-0.82	0.6	0.02	H1650	H1650	H1650	H1650	A549	A549	A549	A549	0.67032	-0.4	0.49	0.06	1.52196	0.42	0.65	0.87	H1299	H1299	H1299	H1299	0.843665	-0.17	0.38	0.21	1.91554	0.65	0.52	0.99	H522	H522	H522	H522	1.2586	0.23	0.55	0.82	0.554327	-0.59	0.5	0.01	1.2586
P0C0S5	2	Histone H2A.Z OS=Homo sapiens GN=H2AFZ PE=1 SV=2	3547.27		A549	A549	A549	A549	HPAEpiC	HPAEpiC	HPAEpiC	HPAEpiC	0.960789	-0.04	0.5	0.47	H1299	H1299	H1299	H1299	0.410656	-0.89	0.83	0.04	0.427415	-0.85	1	0.06	H522	H522	H522	H522	0.718924	-0.33	0.56	0.2	0.748264	-0.29	0.61	0.15	1.75067	0.56	0.92	0.87	PC9	PC9	PC9	PC9	0.970446
C9J592	2	Ras-related protein Rab-7a (Fragment) OS=Homo sapiens GN=RAB7A PE=1 SV=1	1053.8	PC9																																									PC9	PC9	PC9	PC9	PC9
Q8WVB6	0	Chromosome transmission fidelity protein 18 homolog OS=Homo sapiens GN=CHTF18 PE=1 SV=1	151.56	H522																									H522	H522	H522	H522	H522	H522	H522	H522	H522	H522	H522	H522	H522	H522	H522	H522
H0YAX7	0	Collagen alpha-1(XXII) chain (Fragment) OS=Homo sapiens GN=COL22A1 PE=4 SV=1	405.95	H522																									H522	H522	H522	H522	H522	H522	H522	H522	H522	H522	H522	H522	H522	H522	H522	H522
Q9NQT8	0	Kinesin-like protein KIF13B OS=Homo sapiens GN=KIF13B PE=1 SV=2	93.89	H522																									H522	H522	H522	H522	H522	H522	H522	H522	H522	H522	H522	H522	H522	H522	H522	H522
H7C179	0	Bromodomain-containing protein 8 (Fragment) OS=Homo sapiens GN=BRD8 PE=1 SV=1	184.84	HPAEpiC					HPAEpiC	HPAEpiC	HPAEpiC	HPAEpiC	HPAEpiC	HPAEpiC	HPAEpiC	HPAEpiC									HPAEpiC	HPAEpiC	HPAEpiC	HPAEpiC									HPAEpiC	HPAEpiC	HPAEpiC	HPAEpiC
Q02127	0	Dihydroorotate dehydrogenase (quinone), mitochondrial OS=Homo sapiens GN=DHODH PE=1 SV=3	102.37														H1299	H1299	H1299	H1299	H1299	H1299	H1299	H1299	H1299	H1299	H1299	H1299	H522	H522	H522	H522	H522	H522	H522	H522	H522	H522	H522	H522	1.49182	0.4	3.46	0.57
A0A0A0MQR4	0	Protein capicua homolog OS=Homo sapiens GN=CIC PE=1 SV=1	384.87	H522																									H522	H522	H522	H522	H522	H522	H522	H522	H522	H522	H522	H522	H522	H522	H522	H522
Q8N3Z0	2	Inactive serine protease 35 OS=Homo sapiens GN=PRSS35 PE=2 SV=2	535.11	H1299													H1299	H1299	H1299	H1299	H1299	H1299	H1299	H1299	H1299	H1299	H1299	H1299													H1299	H1299	H1299	H1299
H0YHE2	0	Intraflagellar transport protein 81 homolog (Fragment) OS=Homo sapiens GN=IFT81 PE=1 SV=1	84.47	H1299													H1299	H1299	H1299	H1299	H1299	H1299	H1299	H1299	H1299	H1299	H1299	H1299													H1299	H1299	H1299	H1299
K7EKM4	0	Spermidine synthase OS=Homo sapiens GN=SRM PE=1 SV=1	393.88	H1299													H1299	H1299	H1299	H1299	H1299	H1299	H1299	H1299	H1299	H1299	H1299	H1299													H1299	H1299	H1299	H1299
Q13683	0	Integrin alpha-7 OS=Homo sapiens GN=ITGA7 PE=1 SV=3	130.72	H1650	H1650	H1650	H1650	H1650	H1650	H1650	H1650	H1650					H1650	H1650	H1650	H1650									H1650	H1650	H1650	H1650													H1650	H1650	H1650	H1650
K7EQY6	0	tRNA (guanine(26)-N(2))-dimethyltransferase OS=Homo sapiens GN=TRMT1 PE=1 SV=1	230.89	H1650	H1650	H1650	H1650	H1650	H1650	H1650	H1650	H1650					H1650	H1650	H1650	H1650									H1650	H1650	H1650	H1650													H1650	H1650	H1650	H1650
Q14D04	2	Ventricular zone-expressed PH domain-containing protein homolog 1 OS=Homo sapiens GN=VEPH1 PE=2 SV=1	691.83																										H522	H522	H522	H522	H522	H522	H522	H522	H522	H522	H522	H522	H522	H522	H522	H522	PC9	PC9	PC9	PC9	PC9
Q8NA42	0	Zinc finger protein 383 OS=Homo sapiens GN=ZNF383 PE=2 SV=1	554.9	PC9																																									PC9	PC9	PC9	PC9	PC9
P17066	0	Heat shock 70 kDa protein 6 OS=Homo sapiens GN=HSPA6 PE=1 SV=2	240.33		0.631284	-0.46	2.07	0.37	H1650	H1650	H1650	H1650					1.34986	0.3	1.76	0.61	2.13828	0.76	1.72	0.79	H1299	H1299	H1299	H1299	1.75067	0.56	1.37	0.76	2.77319	1.02	1.46	0.89	H522	H522	H522	H522	1.28403	0.25	1.11	0.6	1.33643	0.29	1.74	0.6	2.117
C9J4W5	1	Eukaryotic translation initiation factor 5A (Fragment) OS=Homo sapiens GN=EIF5A2 PE=1 SV=1	803.91	PC9																																									PC9	PC9	PC9	PC9	PC9
F6U784	1	Ras-related protein Rap-2a OS=Homo sapiens GN=RAP2A PE=4 SV=1	1255.27																										H522	H522	H522	H522	H522	H522	H522	H522	H522	H522	H522	H522	H522	H522	H522	H522	PC9	PC9	PC9	PC9	PC9
C9J582	0	Regulator of G-protein-signaling 3 (Fragment) OS=Homo sapiens GN=RGS3 PE=1 SV=1	928.3	PC9																																									PC9	PC9	PC9	PC9	PC9
G5E9Y1	0	Amyloid beta (A4) protein-binding, family B, member 2 (Fe65-like), isoform CRA_c OS=Homo sapiens GN=APBB2 PE=1 SV=1	77.67		A549	A549	A549	A549					A549	A549	A549	A549					A549	A549	A549	A549									1.1275	0.12	2.81	0.5													A549
H0YHD9	2	Keratin, type II cytoskeletal 72 (Fragment) OS=Homo sapiens GN=KRT72 PE=1 SV=1	186.59		2.07508	0.73	1.42	0.82	3.03436	1.11	1.35	0.92	1.46228	0.38	0.78	0.85	2.117	0.75	1.56	0.86	1.0202	0.02	1.05	0.57	0.697676	-0.36	0.92	0.27	1.63232	0.49	1.47	0.73	0.786628	-0.24	0.67	0.26	0.537944	-0.62	0.72	0.07	0.778801	-0.25	1.05	0.3	1.09417	0.09	1.45	0.53	0.527292
A0A0A0MR23	0	Rap guanine nucleotide exchange factor 6 OS=Homo sapiens GN=RAPGEF6 PE=1 SV=1	254.38	H1299													H1299	H1299	H1299	H1299	H1299	H1299	H1299	H1299	H1299	H1299	H1299	H1299													H1299	H1299	H1299	H1299
H0YB83	0	Regulator of microtubule dynamics protein 1 (Fragment) OS=Homo sapiens GN=RMDN1 PE=1 SV=1	412.74	H522																									H522	H522	H522	H522	H522	H522	H522	H522	H522	H522	H522	H522	H522	H522	H522	H522
Q52LC2	0	V-type proton ATPase subunit S1-like protein OS=Homo sapiens GN=ATP6AP1L PE=2 SV=1	347.1	HPAEpiC					HPAEpiC	HPAEpiC	HPAEpiC	HPAEpiC	HPAEpiC	HPAEpiC	HPAEpiC	HPAEpiC									HPAEpiC	HPAEpiC	HPAEpiC	HPAEpiC									HPAEpiC	HPAEpiC	HPAEpiC	HPAEpiC
H0YB80	2	14-3-3 protein zeta/delta (Fragment) OS=Homo sapiens GN=YWHAZ PE=1 SV=1	3625.26		H1650	H1650	H1650	H1650	H1650	H1650	H1650	H1650					H1650	H1650	H1650	H1650									1.58407	0.46	0.68	0.92	H522	H522	H522	H522	H522	H522	H522	H522	H522	H522	H522	H522	1.16183	0.15	0.73	0.64	PC9
Q6P452	1	Annexin OS=Homo sapiens GN=ANXA4 PE=1 SV=1	529.48		1.39097	0.33	2.28	0.62	H1650	H1650	H1650	H1650	A549	A549	A549	A549	H1650	H1650	H1650	H1650	A549	A549	A549	A549					H1650	H1650	H1650	H1650	A549	A549	A549	A549									H1650	H1650	H1650	H1650	A549
Q86VH2	0	Kinesin-like protein KIF27 OS=Homo sapiens GN=KIF27 PE=2 SV=1	162.97	H1650	H1650	H1650	H1650	H1650	H1650	H1650	H1650	H1650					H1650	H1650	H1650	H1650									H1650	H1650	H1650	H1650													H1650	H1650	H1650	H1650
E7ENM8	0	Tyrosine-protein kinase Fes/Fps OS=Homo sapiens GN=FES PE=1 SV=1	296.24	H1299													H1299	H1299	H1299	H1299	H1299	H1299	H1299	H1299	H1299	H1299	H1299	H1299													H1299	H1299	H1299	H1299
O15145	0	Actin-related protein 2/3 complex subunit 3 OS=Homo sapiens GN=ARPC3 PE=1 SV=3	457.97	PC9																																									PC9	PC9	PC9	PC9	PC9
Q92769	1	Histone deacetylase 2 OS=Homo sapiens GN=HDAC2 PE=1 SV=2	722.74	PC9																																									PC9	PC9	PC9	PC9	PC9
H0YNP5	2	Annexin (Fragment) OS=Homo sapiens GN=ANXA2 PE=1 SV=1	19538.5		0.301194	-1.2	0.93	0	H1650	H1650	H1650	H1650	A549	A549	A549	A549	H1650	H1650	H1650	H1650	A549	A549	A549	A549					0.375311	-0.98	0.42	0	1.24608	0.22	0.99	0.69	H522	H522	H522	H522	H522	H522	H522	H522	0.99005	-0.01	0.44	0.47	3.28708
Q14CN4	2	Keratin, type II cytoskeletal 72 OS=Homo sapiens GN=KRT72 PE=1 SV=2	221.77		2.24791	0.81	0.76	0.98	2.33965	0.85	0.75	0.99	1.04081	0.04	0.58	0.53	2.15977	0.77	0.75	0.97	0.960789	-0.04	0.58	0.47	0.923116	-0.08	0.67	0.43	2.33965	0.85	0.84	0.97	1.04081	0.04	0.43	0.56	1	0	0.56	0.51	1.08329	0.08	0.59	0.61	1.41907	0.35	0.85	0.82	0.631284
Q92764	2	Keratin, type I cuticular Ha5 OS=Homo sapiens GN=KRT35 PE=2 SV=5	1035.87														H1299	H1299	H1299	H1299	H1299	H1299	H1299	H1299	H1299	H1299	H1299	H1299	H522	H522	H522	H522	H522	H522	H522	H522	H522	H522	H522	H522	1.47698	0.39	1.07	0.77	PC9	PC9	PC9	PC9	PC9
F6XM96	0	Tuftelin-interacting protein 11 (Fragment) OS=Homo sapiens GN=TFIP11 PE=1 SV=1	435.15						HPAEpiC	HPAEpiC	HPAEpiC	HPAEpiC	HPAEpiC	HPAEpiC	HPAEpiC	HPAEpiC									HPAEpiC	HPAEpiC	HPAEpiC	HPAEpiC	H522	H522	H522	H522	H522	H522	H522	H522	0.677057	-0.39	3.24	0.35	H522	H522	H522	H522
Q9BYG7	0	Protein maestro OS=Homo sapiens GN=MRO PE=2 SV=2	495.24	PC9																																									PC9	PC9	PC9	PC9	PC9
B5MCC5	0	Disks large homolog 2 OS=Homo sapiens GN=DLG2 PE=1 SV=3	218.54	PC9																																									PC9	PC9	PC9	PC9	PC9
C9J4V0	1	Ras-related protein Rab-7a OS=Homo sapiens GN=RAB7A PE=1 SV=1	567.72	H522																									H522	H522	H522	H522	H522	H522	H522	H522	H522	H522	H522	H522	H522	H522	H522	H522
C9IZC5	0	DNA-binding protein SATB1 (Fragment) OS=Homo sapiens GN=SATB1 PE=1 SV=1	243.31	H522																									H522	H522	H522	H522	H522	H522	H522	H522	H522	H522	H522	H522	H522	H522	H522	H522
F8VZ72	1	Protein kinase C-binding protein NELL2 (Fragment) OS=Homo sapiens GN=NELL2 PE=1 SV=1	591.76	PC9																																									PC9	PC9	PC9	PC9	PC9
A0A0C4DGH8	1	Tetratricopeptide repeat domain 8, isoform CRA_g OS=Homo sapiens GN=TTC8 PE=1 SV=1	833.28	H522																									H522	H522	H522	H522	H522	H522	H522	H522	H522	H522	H522	H522	H522	H522	H522	H522
A0A0A0MR13	0	Guanine nucleotide-binding protein G(s) subunit alpha isoforms short OS=Homo sapiens GN=GNAS PE=1 SV=1	278.44	H1650	H1650	H1650	H1650	H1650	H1650	H1650	H1650	H1650					H1650	H1650	H1650	H1650									H1650	H1650	H1650	H1650													H1650	H1650	H1650	H1650
D6R9R5	0	GTP-binding protein SAR1b (Fragment) OS=Homo sapiens GN=SAR1B PE=1 SV=6	235.49	HPAEpiC					HPAEpiC	HPAEpiC	HPAEpiC	HPAEpiC	HPAEpiC	HPAEpiC	HPAEpiC	HPAEpiC									HPAEpiC	HPAEpiC	HPAEpiC	HPAEpiC									HPAEpiC	HPAEpiC	HPAEpiC	HPAEpiC
F5H388	0	Polyubiquitin-C (Fragment) OS=Homo sapiens GN=UBC PE=1 SV=1	475.51		2.13828	0.76	0.98	0.92	1.49182	0.4	1.05	0.78	0.697676	-0.36	0.8	0.14	3.28708	1.19	1.05	0.99	1.53726	0.43	0.65	0.89	2.2034	0.79	0.7	0.96	5.10387	1.63	0.92	1	2.38691	0.87	0.62	1	3.42123	1.23	0.62	1	1.55271	0.44	0.48	0.96	3.00417	1.1	0.93	0.99	1.40495
Q5T9S5	1	Coiled-coil domain-containing protein 18 OS=Homo sapiens GN=CCDC18 PE=2 SV=1	175.57																										H522	H522	H522	H522	H522	H522	H522	H522	H522	H522	H522	H522	H522	H522	H522	H522	PC9	PC9	PC9	PC9	PC9
H7C153	0	Transmembrane prolyl 4-hydroxylase (Fragment) OS=Homo sapiens GN=P4HTM PE=1 SV=1	340.55	H522																									H522	H522	H522	H522	H522	H522	H522	H522	H522	H522	H522	H522	H522	H522	H522	H522
Q8NA23	0	WD repeat-containing protein 31 OS=Homo sapiens GN=WDR31 PE=2 SV=1	112.46	H1650	H1650	H1650	H1650	H1650	H1650	H1650	H1650	H1650					H1650	H1650	H1650	H1650									H1650	H1650	H1650	H1650													H1650	H1650	H1650	H1650
P13929	2	Beta-enolase OS=Homo sapiens GN=ENO3 PE=1 SV=5	661.84																										H522	H522	H522	H522	0.932394	-0.07	1.66	0.49	H522	H522	H522	H522	H522	H522	H522	H522
P13928	0	Annexin A8 OS=Homo sapiens GN=ANXA8 PE=1 SV=3	435.5	H522																									H522	H522	H522	H522	H522	H522	H522	H522	H522	H522	H522	H522	H522	H522	H522	H522
A0A087WYF6	0	WASH complex subunit FAM21A OS=Homo sapiens GN=FAM21A PE=1 SV=1	321.15	HPAEpiC					HPAEpiC	HPAEpiC	HPAEpiC	HPAEpiC	HPAEpiC	HPAEpiC	HPAEpiC	HPAEpiC									HPAEpiC	HPAEpiC	HPAEpiC	HPAEpiC									HPAEpiC	HPAEpiC	HPAEpiC	HPAEpiC
A0A0A0MR09	0	Tyrosine-protein phosphatase non-receptor type 9 OS=Homo sapiens GN=PTPN9 PE=1 SV=1	67.34	HPAEpiC					HPAEpiC	HPAEpiC	HPAEpiC	HPAEpiC	HPAEpiC	HPAEpiC	HPAEpiC	HPAEpiC									HPAEpiC	HPAEpiC	HPAEpiC	HPAEpiC									HPAEpiC	HPAEpiC	HPAEpiC	HPAEpiC
H0YAU7	0	Integrator complex subunit 10 (Fragment) OS=Homo sapiens GN=INTS10 PE=1 SV=1	515.84	A549	A549	A549	A549	A549					A549	A549	A549	A549					A549	A549	A549	A549									A549	A549	A549	A549													A549
D6R9Q7	1	Sodium-coupled neutral amino acid transporter 9 (Fragment) OS=Homo sapiens GN=SLC38A9 PE=1 SV=1	1733.96	H1650	H1650	H1650	H1650	H1650	H1650	H1650	H1650	H1650					H1650	H1650	H1650	H1650									H1650	H1650	H1650	H1650													H1650	H1650	H1650	H1650
B7Z264	0	Disks large homolog 2 OS=Homo sapiens GN=DLG2 PE=1 SV=1	234.56	PC9																																									PC9	PC9	PC9	PC9	PC9
A0A0A0MR03	2	RNA polymerase II subunit A C-terminal domain phosphatase OS=Homo sapiens GN=CTDP1 PE=1 SV=1	1720.44		H1650	H1650	H1650	H1650	H1650	H1650	H1650	H1650					H1650	H1650	H1650	H1650									0.23457	-1.45	2.29	0.1	H522	H522	H522	H522	H522	H522	H522	H522	H522	H522	H522	H522	H1650	H1650	H1650	H1650
Q96MT8	1	Centrosomal protein of 63 kDa OS=Homo sapiens GN=CEP63 PE=1 SV=1	348.94	H522																									H522	H522	H522	H522	H522	H522	H522	H522	H522	H522	H522	H522	H522	H522	H522	H522
H7C144	0	Alpha-actinin-4 (Fragment) OS=Homo sapiens GN=ACTN4 PE=1 SV=1	560.83		H1650	H1650	H1650	H1650	H1650	H1650	H1650	H1650					H1650	H1650	H1650	H1650									0.778801	-0.25	1.43	0.4	H522	H522	H522	H522	H522	H522	H522	H522	H522	H522	H522	H522	2.05443	0.72	0.9	0.92
F5H375	1	E3 ubiquitin-protein ligase CHFR (Fragment) OS=Homo sapiens GN=CHFR PE=1 SV=5	547.2	PC9																																									PC9	PC9	PC9	PC9	PC9
A0A0C4DGG1	0	Protein kinase C and casein kinase substrate in neurons protein 3 (Fragment) OS=Homo sapiens GN=PACSIN3 PE=1 SV=1	455.8	H522																									H522	H522	H522	H522	H522	H522	H522	H522	H522	H522	H522	H522	H522	H522	H522	H522
H0YNN8	0	Tyrosine-protein kinase Fes/Fps (Fragment) OS=Homo sapiens GN=FES PE=1 SV=1	236.46	H1299													H1299	H1299	H1299	H1299	H1299	H1299	H1299	H1299	H1299	H1299	H1299	H1299													H1299	H1299	H1299	H1299
H0YHB1	0	Arf-GAP with GTPase, ANK repeat and PH domain-containing protein 2 (Fragment) OS=Homo sapiens GN=AGAP2 PE=1 SV=1	416.82	H522																									H522	H522	H522	H522	H522	H522	H522	H522	H522	H522	H522	H522	H522	H522	H522	H522
F5GXC7	2	L-lactate dehydrogenase A chain OS=Homo sapiens GN=LDHA PE=1 SV=1	2037.36																										H522	H522	H522	H522	H522	H522	H522	H522	H522	H522	H522	H522	H522	H522	H522	H522	PC9	PC9	PC9	PC9	PC9
G3V4Y7	0	Kinectin OS=Homo sapiens GN=KTN1 PE=1 SV=1	156.68		1.34986	0.3	1.83	0.6	0.83527	-0.18	2.8	0.43	0.618783	-0.48	2.28	0.36	H1650	H1650	H1650	H1650	A549	A549	A549	A549	HPAEpiC	HPAEpiC	HPAEpiC	HPAEpiC	0.810584	-0.21	2.57	0.4	0.600496	-0.51	1.86	0.38	0.970446	-0.03	2.67	0.46	H522	H522	H522	H522	H1650	H1650	H1650	H1650	A549
D6RFJ7	1	Cytosolic 10-formyltetrahydrofolate dehydrogenase (Fragment) OS=Homo sapiens GN=ALDH1L1 PE=1 SV=1	847.59	A549	A549	A549	A549	A549					A549	A549	A549	A549					A549	A549	A549	A549									A549	A549	A549	A549													A549
P17039	0	Zinc finger protein 30 OS=Homo sapiens GN=ZNF30 PE=2 SV=5	228.24	H1650	H1650	H1650	H1650	H1650	H1650	H1650	H1650	H1650					H1650	H1650	H1650	H1650									H1650	H1650	H1650	H1650													H1650	H1650	H1650	H1650
Q96TA2	0	ATP-dependent zinc metalloprotease YME1L1 OS=Homo sapiens GN=YME1L1 PE=1 SV=2	551.6	PC9																																									PC9	PC9	PC9	PC9	PC9
F5GXC2	1	Lysine-specific demethylase 2B (Fragment) OS=Homo sapiens GN=KDM2B PE=1 SV=1	286.76	H522																									H522	H522	H522	H522	H522	H522	H522	H522	H522	H522	H522	H522	H522	H522	H522	H522
F6U0H7	1	HLA class I histocompatibility antigen, B-46 alpha chain (Fragment) OS=Homo sapiens GN=HLA-B PE=1 SV=1	505.1	H1650	H1650	H1650	H1650	H1650	H1650	H1650	H1650	H1650					H1650	H1650	H1650	H1650									H1650	H1650	H1650	H1650													H1650	H1650	H1650	H1650
P17036	1	Zinc finger protein 3 OS=Homo sapiens GN=ZNF3 PE=1 SV=3	883.63	H522																									H522	H522	H522	H522	H522	H522	H522	H522	H522	H522	H522	H522	H522	H522	H522	H522
P17035	0	Zinc finger protein 28 OS=Homo sapiens GN=ZNF28 PE=2 SV=5	379.45		0.970446	-0.03	2.93	0.48	0.778801	-0.25	2.61	0.45	0.802519	-0.22	3.12	0.48	H1650	H1650	H1650	H1650					HPAEpiC	HPAEpiC	HPAEpiC	HPAEpiC	H1650	H1650	H1650	H1650					HPAEpiC	HPAEpiC	HPAEpiC	HPAEpiC					H1650	H1650	H1650	H1650
B5MCA4	2	Epithelial cell adhesion molecule OS=Homo sapiens GN=EPCAM PE=1 SV=1	2233.45																										H522	H522	H522	H522	H522	H522	H522	H522	H522	H522	H522	H522	H522	H522	H522	H522	PC9	PC9	PC9	PC9	PC9
Q5T3E6	0	Integrin beta (Fragment) OS=Homo sapiens GN=ITGB1 PE=1 SV=1	247.45		H1650	H1650	H1650	H1650	H1650	H1650	H1650	H1650					1.95424	0.67	1.3	0.82	H1299	H1299	H1299	H1299	H1299	H1299	H1299	H1299	0.941765	-0.06	1.29	0.38	H522	H522	H522	H522	H522	H522	H522	H522	0.481909	-0.73	0.83	0.08	H1650	H1650	H1650	H1650
A0A0C4DGF9	1	Phosphatidylinositol 4-phosphate 3-kinase C2 domain-containing subunit alpha OS=Homo sapiens GN=PIK3C2A PE=1 SV=1	132.47														H1299	H1299	H1299	H1299	H1299	H1299	H1299	H1299	H1299	H1299	H1299	H1299													H1299	H1299	H1299	H1299	PC9	PC9	PC9	PC9	PC9
P09455	1	Retinol-binding protein 1 OS=Homo sapiens GN=RBP1 PE=1 SV=2	852.61	H1650	H1650	H1650	H1650	H1650	H1650	H1650	H1650	H1650					H1650	H1650	H1650	H1650									H1650	H1650	H1650	H1650													H1650	H1650	H1650	H1650
Q5SXQ8	1	Uncharacterized protein C10orf67 (Fragment) OS=Homo sapiens GN=C10orf67 PE=4 SV=1	524.77	A549	A549	A549	A549	A549					A549	A549	A549	A549					A549	A549	A549	A549									A549	A549	A549	A549													A549
K7EKI9	0	Zinc finger protein 235 OS=Homo sapiens GN=ZNF235 PE=1 SV=1	184.41	HPAEpiC					HPAEpiC	HPAEpiC	HPAEpiC	HPAEpiC	HPAEpiC	HPAEpiC	HPAEpiC	HPAEpiC									HPAEpiC	HPAEpiC	HPAEpiC	HPAEpiC									HPAEpiC	HPAEpiC	HPAEpiC	HPAEpiC
J3KP97	1	Coiled-coil domain-containing protein 18 (Fragment) OS=Homo sapiens GN=CCDC18 PE=1 SV=1	175.57																										H522	H522	H522	H522	H522	H522	H522	H522	H522	H522	H522	H522	H522	H522	H522	H522	PC9	PC9	PC9	PC9	PC9
K7EQU7	0	tRNA (guanine(26)-N(2))-dimethyltransferase (Fragment) OS=Homo sapiens GN=TRMT1 PE=1 SV=1	230.89	H1650	H1650	H1650	H1650	H1650	H1650	H1650	H1650	H1650					H1650	H1650	H1650	H1650									H1650	H1650	H1650	H1650													H1650	H1650	H1650	H1650
K7EKI0	0	Envoplakin OS=Homo sapiens GN=EVPL PE=1 SV=1	129.68	H522																									H522	H522	H522	H522	H522	H522	H522	H522	H522	H522	H522	H522	H522	H522	H522	H522
K7ER65	0	Zinc finger protein 223 OS=Homo sapiens GN=ZNF223 PE=4 SV=1	406.31	HPAEpiC					HPAEpiC	HPAEpiC	HPAEpiC	HPAEpiC	HPAEpiC	HPAEpiC	HPAEpiC	HPAEpiC									HPAEpiC	HPAEpiC	HPAEpiC	HPAEpiC									HPAEpiC	HPAEpiC	HPAEpiC	HPAEpiC
G3V591	0	Telomerase protein component 1 (Fragment) OS=Homo sapiens GN=TEP1 PE=1 SV=1	201.25	H1650	H1650	H1650	H1650	H1650	H1650	H1650	H1650	H1650					H1650	H1650	H1650	H1650									H1650	H1650	H1650	H1650													H1650	H1650	H1650	H1650
E7EU70	0	Zinc finger protein 813 (Fragment) OS=Homo sapiens GN=ZNF813 PE=4 SV=1	378.19	H1650	H1650	H1650	H1650	H1650	H1650	H1650	H1650	H1650					H1650	H1650	H1650	H1650									H1650	H1650	H1650	H1650													H1650	H1650	H1650	H1650
H0Y4Z2	0	Cation-transporting ATPase (Fragment) OS=Homo sapiens GN=ATP13A4 PE=1 SV=1	191.49	PC9																																									PC9	PC9	PC9	PC9	PC9
P12814	0	Alpha-actinin-1 OS=Homo sapiens GN=ACTN1 PE=1 SV=2	273.98		0.436049	-0.83	1.23	0.1	0.254107	-1.37	1.77	0.09	0.582748	-0.54	2.39	0.36	H1650	H1650	H1650	H1650	A549	A549	A549	A549					0.548812	-0.6	0.81	0.1	1.2586	0.23	1.27	0.63	2.15977	0.77	1.84	0.8	H522	H522	H522	H522	0.951229	-0.05	0.88	0.48	2.2034
F8VZ45	1	60S ribosomal protein L6 (Fragment) OS=Homo sapiens GN=RPL6 PE=1 SV=1	705.66	PC9																																									PC9	PC9	PC9	PC9	PC9
H0YAS8	2	Clusterin (Fragment) OS=Homo sapiens GN=CLU PE=1 SV=1	16256.3	A549	A549	A549	A549	A549					A549	A549	A549	A549					A549	A549	A549	A549									A549	A549	A549	A549													A549
P40616	0	ADP-ribosylation factor-like protein 1 OS=Homo sapiens GN=ARL1 PE=1 SV=1	235.37	A549	A549	A549	A549	A549					A549	A549	A549	A549					A549	A549	A549	A549									A549	A549	A549	A549													A549
B2RB02	0	Band 4.1-like protein 3 OS=Homo sapiens GN=EPB41L3 PE=1 SV=1	300.14	PC9																																									PC9	PC9	PC9	PC9	PC9
H7C128	0	Bromodomain-containing protein 8 (Fragment) OS=Homo sapiens GN=BRD8 PE=1 SV=1	180.31	HPAEpiC					HPAEpiC	HPAEpiC	HPAEpiC	HPAEpiC	HPAEpiC	HPAEpiC	HPAEpiC	HPAEpiC									HPAEpiC	HPAEpiC	HPAEpiC	HPAEpiC									HPAEpiC	HPAEpiC	HPAEpiC	HPAEpiC
H7C127	0	Bromodomain-containing protein 8 (Fragment) OS=Homo sapiens GN=BRD8 PE=1 SV=1	184.84	HPAEpiC					HPAEpiC	HPAEpiC	HPAEpiC	HPAEpiC	HPAEpiC	HPAEpiC	HPAEpiC	HPAEpiC									HPAEpiC	HPAEpiC	HPAEpiC	HPAEpiC									HPAEpiC	HPAEpiC	HPAEpiC	HPAEpiC
K7EKH9	0	Glial fibrillary acidic protein (Fragment) OS=Homo sapiens GN=GFAP PE=1 SV=1	537.36	H522																									H522	H522	H522	H522	H522	H522	H522	H522	H522	H522	H522	H522	H522	H522	H522	H522
C9JAL2	0	Glutamine-rich protein 1 (Fragment) OS=Homo sapiens GN=QRICH1 PE=1 SV=1	778.5	H1299													H1299	H1299	H1299	H1299	H1299	H1299	H1299	H1299	H1299	H1299	H1299	H1299													H1299	H1299	H1299	H1299
P10635	0	Cytochrome P450 2D6 OS=Homo sapiens GN=CYP2D6 PE=1 SV=2	305.13	H522																									H522	H522	H522	H522	H522	H522	H522	H522	H522	H522	H522	H522	H522	H522	H522	H522
E9PNE6	0	Heat shock cognate 71 kDa protein OS=Homo sapiens GN=HSPA8 PE=1 SV=1	393.8		0.527292	-0.64	1.88	0.24					A549	A549	A549	A549	1.17351	0.16	1.32	0.58	2.24791	0.81	1.43	0.87	H1299	H1299	H1299	H1299	1.64872	0.5	1.31	0.77	3.12677	1.14	1.46	0.97	H522	H522	H522	H522	1.40495	0.34	0.7	0.82					A549
K7EQT4	2	Soluble calcium-activated nucleotidase 1 (Fragment) OS=Homo sapiens GN=CANT1 PE=1 SV=1	1308.63	H522																									H522	H522	H522	H522	H522	H522	H522	H522	H522	H522	H522	H522	H522	H522	H522	H522
P31947	1	14-3-3 protein sigma OS=Homo sapiens GN=SFN PE=1 SV=1	312.31		H1650	H1650	H1650	H1650	H1650	H1650	H1650	H1650					H1650	H1650	H1650	H1650									0.980199	-0.02	1.13	0.44	H522	H522	H522	H522	H522	H522	H522	H522	H522	H522	H522	H522	1.66529	0.51	1.08	0.81	PC9
P31946	1	14-3-3 protein beta/alpha OS=Homo sapiens GN=YWHAB PE=1 SV=3	484.41		H1650	H1650	H1650	H1650	H1650	H1650	H1650	H1650					H1650	H1650	H1650	H1650									1.07251	0.07	1.04	0.55	H522	H522	H522	H522	H522	H522	H522	H522	H522	H522	H522	H522	1.75067	0.56	1.11	0.88	PC9
F6UVQ4	2	Actin, aortic smooth muscle (Fragment) OS=Homo sapiens GN=ACTA2 PE=1 SV=1	1409.96		0.818731	-0.2	0.51	0.2	0.275271	-1.29	1.34	0.03	0.332871	-1.1	1.25	0.05	0.329559	-1.11	1.29	0.02	0.398519	-0.92	1.1	0.03	1.19722	0.18	1.68	0.58	0.690734	-0.37	0.57	0.12	0.843665	-0.17	0.5	0.28	2.53451	0.93	1.4	0.93	2.117	0.75	1.11	0.93	0.506617	-0.68	0.83	0.03	0.612626
F8VSF8	2	Ras-related protein Rab-5C (Fragment) OS=Homo sapiens GN=RAB5C PE=4 SV=1	3800.27	PC9																																									PC9	PC9	PC9	PC9	PC9
B4E159	0	Zinc finger protein 721 OS=Homo sapiens GN=ZNF721 PE=2 SV=1	244.99		H1650	H1650	H1650	H1650	H1650	H1650	H1650	H1650					H1650	H1650	H1650	H1650									1.11628	0.11	3.16	0.55	H522	H522	H522	H522	H522	H522	H522	H522	H522	H522	H522	H522	H1650	H1650	H1650	H1650
Q5JVG8	0	Zinc finger protein 506 OS=Homo sapiens GN=ZNF506 PE=2 SV=2	217.85	H1650	H1650	H1650	H1650	H1650	H1650	H1650	H1650	H1650					H1650	H1650	H1650	H1650									H1650	H1650	H1650	H1650													H1650	H1650	H1650	H1650
P27482	0	Calmodulin-like protein 3 OS=Homo sapiens GN=CALML3 PE=1 SV=2	426.1																										H522	H522	H522	H522	H522	H522	H522	H522	H522	H522	H522	H522	H522	H522	H522	H522	PC9	PC9	PC9	PC9	PC9
C9JAK5	2	ADP-ribosylation factor 4 OS=Homo sapiens GN=ARF4 PE=1 SV=1	573.64	PC9																																									PC9	PC9	PC9	PC9	PC9
O75771	0	DNA repair protein RAD51 homolog 4 OS=Homo sapiens GN=RAD51D PE=1 SV=1	271.35	PC9																																									PC9	PC9	PC9	PC9	PC9
E9PH88	0	PMS1 protein homolog 1 (Fragment) OS=Homo sapiens GN=PMS1 PE=1 SV=1	170.93	HPAEpiC					HPAEpiC	HPAEpiC	HPAEpiC	HPAEpiC	HPAEpiC	HPAEpiC	HPAEpiC	HPAEpiC									HPAEpiC	HPAEpiC	HPAEpiC	HPAEpiC									HPAEpiC	HPAEpiC	HPAEpiC	HPAEpiC
F6W2C3	0	Zinc finger protein 695 OS=Homo sapiens GN=ZNF695 PE=4 SV=1	217.85	H1650	H1650	H1650	H1650	H1650	H1650	H1650	H1650	H1650					H1650	H1650	H1650	H1650									H1650	H1650	H1650	H1650													H1650	H1650	H1650	H1650
D6RFG5	2	Annexin (Fragment) OS=Homo sapiens GN=ANXA3 PE=1 SV=1	1104.77	PC9																																									PC9	PC9	PC9	PC9	PC9
P31939	1	Bifunctional purine biosynthesis protein PURH OS=Homo sapiens GN=ATIC PE=1 SV=3	824.94	HPAEpiC					HPAEpiC	HPAEpiC	HPAEpiC	HPAEpiC	HPAEpiC	HPAEpiC	HPAEpiC	HPAEpiC									HPAEpiC	HPAEpiC	HPAEpiC	HPAEpiC									HPAEpiC	HPAEpiC	HPAEpiC	HPAEpiC
O95996	0	Adenomatous polyposis coli protein 2 OS=Homo sapiens GN=APC2 PE=1 SV=1	290.32	H1299													H1299	H1299	H1299	H1299	H1299	H1299	H1299	H1299	H1299	H1299	H1299	H1299													H1299	H1299	H1299	H1299
Q3ZCQ8	0	Mitochondrial import inner membrane translocase subunit TIM50 OS=Homo sapiens GN=TIMM50 PE=1 SV=2	396.02	H1650	H1650	H1650	H1650	H1650	H1650	H1650	H1650	H1650					H1650	H1650	H1650	H1650									H1650	H1650	H1650	H1650													H1650	H1650	H1650	H1650
M0QYU5	1	Zinc finger protein 616 OS=Homo sapiens GN=ZNF616 PE=4 SV=1	618.97		H1650	H1650	H1650	H1650	H1650	H1650	H1650	H1650					H1650	H1650	H1650	H1650									1.05127	0.05	3	0.52	H522	H522	H522	H522	H522	H522	H522	H522	H522	H522	H522	H522	H1650	H1650	H1650	H1650
P0C0L5	1	Complement C4-B OS=Homo sapiens GN=C4B PE=1 SV=2	327.48	H522																									H522	H522	H522	H522	H522	H522	H522	H522	H522	H522	H522	H522	H522	H522	H522	H522
P0C0L4	1	Complement C4-A OS=Homo sapiens GN=C4A PE=1 SV=2	350.18	H522																									H522	H522	H522	H522	H522	H522	H522	H522	H522	H522	H522	H522	H522	H522	H522	H522
Q09160	0	HLA class I histocompatibility antigen, A-80 alpha chain OS=Homo sapiens GN=HLA-A PE=1 SV=1	272.19	H1650	H1650	H1650	H1650	H1650	H1650	H1650	H1650	H1650					H1650	H1650	H1650	H1650									H1650	H1650	H1650	H1650													H1650	H1650	H1650	H1650
F8VZ29	1	Ubiquitin-conjugating enzyme E2 N OS=Homo sapiens GN=UBE2N PE=1 SV=1	1021.17	H522																									H522	H522	H522	H522	H522	H522	H522	H522	H522	H522	H522	H522	H522	H522	H522	H522
Q8IUE6	2	Histone H2A type 2-B OS=Homo sapiens GN=HIST2H2AB PE=1 SV=3	4645.63		A549	A549	A549	A549	HPAEpiC	HPAEpiC	HPAEpiC	HPAEpiC	0.932394	-0.07	0.67	0.43	H1299	H1299	H1299	H1299	0.516851	-0.66	1.25	0.15	0.554327	-0.59	1.09	0.14	H522	H522	H522	H522	0.763379	-0.27	0.69	0.21	0.818731	-0.2	0.62	0.37	1.47698	0.39	1.26	0.72	PC9	PC9	PC9	PC9	1.01005
H3BQV8	2	Liver carboxylesterase 1 (Fragment) OS=Homo sapiens GN=CES1 PE=1 SV=2	614.94	PC9																																									PC9	PC9	PC9	PC9	PC9
K7ER39	0	Perilipin-3 (Fragment) OS=Homo sapiens GN=PLIN3 PE=1 SV=1	428.9	H522																									H522	H522	H522	H522	H522	H522	H522	H522	H522	H522	H522	H522	H522	H522	H522	H522
G3V4U7	1	ATP-binding cassette sub-family D member 4 OS=Homo sapiens GN=ABCD4 PE=1 SV=1	420.27	PC9																																									PC9	PC9	PC9	PC9	PC9
H3BR70	1	Pyruvate kinase OS=Homo sapiens GN=PKM PE=1 SV=1	276.37		H1650	H1650	H1650	H1650	H1650	H1650	H1650	H1650					H1650	H1650	H1650	H1650									0.594521	-0.52	0.98	0.16	H522	H522	H522	H522	H522	H522	H522	H522	H522	H522	H522	H522	0.771052	-0.26	0.81	0.29	PC9
E9PH70	1	Kinase D-interacting substrate of 220 kDa (Fragment) OS=Homo sapiens GN=KIDINS220 PE=1 SV=1	283.09	H1650	H1650	H1650	H1650	H1650	H1650	H1650	H1650	H1650					H1650	H1650	H1650	H1650									H1650	H1650	H1650	H1650													H1650	H1650	H1650	H1650
B2R4S9	2	Histone H2B OS=Homo sapiens GN=HIST1H2BE PE=2 SV=1	3449.7						HPAEpiC	HPAEpiC	HPAEpiC	HPAEpiC	HPAEpiC	HPAEpiC	HPAEpiC	HPAEpiC									HPAEpiC	HPAEpiC	HPAEpiC	HPAEpiC									HPAEpiC	HPAEpiC	HPAEpiC	HPAEpiC					PC9	PC9	PC9	PC9	PC9
H0Y586	1	Proteasome subunit alpha type-7 (Fragment) OS=Homo sapiens GN=PSMA7 PE=1 SV=1	976.51	PC9																																									PC9	PC9	PC9	PC9	PC9
G5E9R6	0	NEDD8-conjugating enzyme UBE2F OS=Homo sapiens GN=UBE2F PE=1 SV=1	443.11	A549	A549	A549	A549	A549					A549	A549	A549	A549					A549	A549	A549	A549									A549	A549	A549	A549													A549
F8VSD4	1	Ubiquitin-conjugating enzyme E2 N OS=Homo sapiens GN=UBE2N PE=1 SV=1	1097.65	H522																									H522	H522	H522	H522	H522	H522	H522	H522	H522	H522	H522	H522	H522	H522	H522	H522
G5E9R0	2	Actin, cytoplasmic 1 OS=Homo sapiens GN=ACTB PE=1 SV=1	6314.27		1	0	0.25	0.54	0.319819	-1.14	0.48	0	0.319819	-1.14	0.46	0	0.423162	-0.86	0.58	0.01	0.418952	-0.87	0.53	0	1.30996	0.27	0.64	0.78	0.786628	-0.24	0.29	0.09	0.786628	-0.24	0.31	0.1	2.4596	0.9	0.51	1	1.87761	0.63	0.52	0.99	0.631284	-0.46	0.31	0.02	0.631284
Q04941	0	Proteolipid protein 2 OS=Homo sapiens GN=PLP2 PE=1 SV=1	256.96	H1650	H1650	H1650	H1650	H1650	H1650	H1650	H1650	H1650					H1650	H1650	H1650	H1650									H1650	H1650	H1650	H1650													H1650	H1650	H1650	H1650
A0A0C4DGB6	2	Serum albumin OS=Homo sapiens GN=ALB PE=1 SV=1	1981.13		0.453845	-0.79	0.31	0	1.50682	0.41	0.25	0.99	3.28708	1.19	0.29	1	0.423162	-0.86	0.29	0	0.923116	-0.08	0.29	0.33	0.280832	-1.27	0.3	0	0.463013	-0.77	0.29	0	1.01005	0.01	0.32	0.51	0.307279	-1.18	0.29	0	1.09417	0.09	0.38	0.67	1.23368	0.21	0.25	0.92	2.71828
Q9Y5S2	0	Serine/threonine-protein kinase MRCK beta OS=Homo sapiens GN=CDC42BPB PE=1 SV=2	40.35	HPAEpiC					HPAEpiC	HPAEpiC	HPAEpiC	HPAEpiC	HPAEpiC	HPAEpiC	HPAEpiC	HPAEpiC									HPAEpiC	HPAEpiC	HPAEpiC	HPAEpiC									HPAEpiC	HPAEpiC	HPAEpiC	HPAEpiC
Q8IUD2	0	ELKS/Rab6-interacting/CAST family member 1 OS=Homo sapiens GN=ERC1 PE=1 SV=1	145.29		H1650	H1650	H1650	H1650	H1650	H1650	H1650	H1650					0.826959	-0.19	1.5	0.44									0.690734	-0.37	1.93	0.4	H522	H522	H522	H522	H522	H522	H522	H522	0.83527	-0.18	2.15	0.47	0.537944	-0.62	1.88	0.23	PC9
E9PH68	0	Breast cancer type 1 susceptibility protein (Fragment) OS=Homo sapiens GN=BRCA1 PE=1 SV=1	374.91		H1650	H1650	H1650	H1650	0.895834	-0.11	2.48	0.47	HPAEpiC	HPAEpiC	HPAEpiC	HPAEpiC	H1650	H1650	H1650	H1650					HPAEpiC	HPAEpiC	HPAEpiC	HPAEpiC	H1650	H1650	H1650	H1650					HPAEpiC	HPAEpiC	HPAEpiC	HPAEpiC					H1650	H1650	H1650	H1650
D6R9L0	1	Guanine nucleotide-binding protein subunit beta-2-like 1 (Fragment) OS=Homo sapiens GN=GNB2L1 PE=1 SV=1	910.78	PC9																																									PC9	PC9	PC9	PC9	PC9
K7EQQ8	0	tRNA (guanine(26)-N(2))-dimethyltransferase (Fragment) OS=Homo sapiens GN=TRMT1 PE=1 SV=1	298.81	H1650	H1650	H1650	H1650	H1650	H1650	H1650	H1650	H1650					H1650	H1650	H1650	H1650									H1650	H1650	H1650	H1650													H1650	H1650	H1650	H1650
E9PNB9	2	Ras-related protein Rab-30 OS=Homo sapiens GN=RAB30 PE=1 SV=1	1451.84																										H522	H522	H522	H522	H522	H522	H522	H522	H522	H522	H522	H522	H522	H522	H522	H522
G3V4T5	0	Eukaryotic translation initiation factor 2 subunit 1 (Fragment) OS=Homo sapiens GN=EIF2S1 PE=1 SV=1	434.41	H522																									H522	H522	H522	H522	H522	H522	H522	H522	H522	H522	H522	H522	H522	H522	H522	H522
K7EQQ3	2	Keratin, type I cytoskeletal 9 OS=Homo sapiens GN=KRT9 PE=1 SV=1	4070.2		4.48169	1.5	0.21	1	4.95303	1.6	0.2	1	1.10517	0.1	0.12	0.93	5.87085	1.77	0.19	1	1.30996	0.27	0.11	1	1.1853	0.17	0.14	1	5.98945	1.79	0.2	1	1.33643	0.29	0.12	1	1.20925	0.19	0.13	1	1.0202	0.02	0.13	0.6	0.941765	-0.06	0.22	0.26	0.210136
B7WNR0	2	Serum albumin OS=Homo sapiens GN=ALB PE=1 SV=1	440.84		0.201897	-1.6	0.43	0	0.559898	-0.58	0.37	0	2.77319	1.02	0.55	1	0.272532	-1.3	0.42	0	1.36343	0.31	0.64	0.83	0.491644	-0.71	0.53	0.01	0.349938	-1.05	0.37	0	1.73325	0.55	0.53	0.97	0.625002	-0.47	0.47	0.03	1.27125	0.24	0.51	0.79	0.726149	-0.32	0.49	0.07	3.59664
Q6DU44	1	HLA class I histocompatibility antigen, alpha chain E OS=Homo sapiens GN=HLA-E PE=1 SV=1	368.7	H1650	H1650	H1650	H1650	H1650	H1650	H1650	H1650	H1650					H1650	H1650	H1650	H1650									H1650	H1650	H1650	H1650													H1650	H1650	H1650	H1650
E9PNB0	0	cAMP-specific 3',5'-cyclic phosphodiesterase 4B (Fragment) OS=Homo sapiens GN=PDE4B PE=1 SV=1	183.21	HPAEpiC					HPAEpiC	HPAEpiC	HPAEpiC	HPAEpiC	HPAEpiC	HPAEpiC	HPAEpiC	HPAEpiC									HPAEpiC	HPAEpiC	HPAEpiC	HPAEpiC									HPAEpiC	HPAEpiC	HPAEpiC	HPAEpiC
Q8NFW1	0	Collagen alpha-1(XXII) chain OS=Homo sapiens GN=COL22A1 PE=2 SV=2	439.81	H522																									H522	H522	H522	H522	H522	H522	H522	H522	H522	H522	H522	H522	H522	H522	H522	H522
M0QYS4	0	Zinc finger protein 836 (Fragment) OS=Homo sapiens GN=ZNF836 PE=4 SV=1	667.61	HPAEpiC					HPAEpiC	HPAEpiC	HPAEpiC	HPAEpiC	HPAEpiC	HPAEpiC	HPAEpiC	HPAEpiC									HPAEpiC	HPAEpiC	HPAEpiC	HPAEpiC									HPAEpiC	HPAEpiC	HPAEpiC	HPAEpiC
C9JZZ1	0	Protein RBSN OS=Homo sapiens GN=RBSN PE=1 SV=1	371.45	H522																									H522	H522	H522	H522	H522	H522	H522	H522	H522	H522	H522	H522	H522	H522	H522	H522
Q9Y5R8	1	Trafficking protein particle complex subunit 1 OS=Homo sapiens GN=TRAPPC1 PE=1 SV=1	650.43														H1299	H1299	H1299	H1299	H1299	H1299	H1299	H1299	H1299	H1299	H1299	H1299	H522	H522	H522	H522	H522	H522	H522	H522	H522	H522	H522	H522	1.09417	0.09	3.46	0.58
C9JZZ0	1	Apolipoprotein A-V (Fragment) OS=Homo sapiens GN=APOA5 PE=1 SV=1	385.21	HPAEpiC					HPAEpiC	HPAEpiC	HPAEpiC	HPAEpiC	HPAEpiC	HPAEpiC	HPAEpiC	HPAEpiC									HPAEpiC	HPAEpiC	HPAEpiC	HPAEpiC									HPAEpiC	HPAEpiC	HPAEpiC	HPAEpiC
I3L2A2	0	A-kinase anchor protein 1, mitochondrial (Fragment) OS=Homo sapiens GN=AKAP1 PE=1 SV=6	235.2	PC9																																									PC9	PC9	PC9	PC9	PC9
Q5JVD1	0	Centriolin OS=Homo sapiens GN=CNTRL PE=1 SV=1	164.03	H522																									H522	H522	H522	H522	H522	H522	H522	H522	H522	H522	H522	H522	H522	H522	H522	H522
H0YNH8	0	Uveal autoantigen with coiled-coil domains and ankyrin repeats OS=Homo sapiens GN=UACA PE=1 SV=1	264.72	H1650	H1650	H1650	H1650	H1650	H1650	H1650	H1650	H1650					H1650	H1650	H1650	H1650									H1650	H1650	H1650	H1650													H1650	H1650	H1650	H1650
E7ENE7	0	Cytochrome P450 2D6 OS=Homo sapiens GN=CYP2D6 PE=1 SV=3	305.13	H522																									H522	H522	H522	H522	H522	H522	H522	H522	H522	H522	H522	H522	H522	H522	H522	H522
G3V541	0	HAUS augmin-like complex subunit 4 (Fragment) OS=Homo sapiens GN=HAUS4 PE=1 SV=1	301.01	H522																									H522	H522	H522	H522	H522	H522	H522	H522	H522	H522	H522	H522	H522	H522	H522	H522
M0QZ38	0	Zinc finger protein 415 OS=Homo sapiens GN=ZNF415 PE=4 SV=1	217.85	H1650	H1650	H1650	H1650	H1650	H1650	H1650	H1650	H1650					H1650	H1650	H1650	H1650									H1650	H1650	H1650	H1650													H1650	H1650	H1650	H1650
F8VSB9	0	N-alpha-acetyltransferase 25, NatB auxiliary subunit OS=Homo sapiens GN=NAA25 PE=1 SV=1	597.1	H522																									H522	H522	H522	H522	H522	H522	H522	H522	H522	H522	H522	H522	H522	H522	H522	H522
S4R3Z2	2	Aldo-keto reductase family 1 member C3 OS=Homo sapiens GN=AKR1C3 PE=1 SV=1	1055.42	PC9																																									PC9	PC9	PC9	PC9	PC9
Q08043	0	Alpha-actinin-3 OS=Homo sapiens GN=ACTN3 PE=1 SV=2	164.49		H1650	H1650	H1650	H1650	0.516851	-0.66	3.26	0.33					H1650	H1650	H1650	H1650									0.802519	-0.22	2.51	0.46	H522	H522	H522	H522	1.55271	0.44	3.01	0.62	H522	H522	H522	H522	1.32313	0.28	1.6	0.59
Q9Y5Q8	1	General transcription factor 3C polypeptide 5 OS=Homo sapiens GN=GTF3C5 PE=1 SV=2	288.42	PC9																																									PC9	PC9	PC9	PC9	PC9
P26358	0	DNA (cytosine-5)-methyltransferase 1 OS=Homo sapiens GN=DNMT1 PE=1 SV=2	396.56		H1650	H1650	H1650	H1650	0.637628	-0.45	2.75	0.41	HPAEpiC	HPAEpiC	HPAEpiC	HPAEpiC	H1650	H1650	H1650	H1650					HPAEpiC	HPAEpiC	HPAEpiC	HPAEpiC	H1650	H1650	H1650	H1650					HPAEpiC	HPAEpiC	HPAEpiC	HPAEpiC					H1650	H1650	H1650	H1650
Q9Y620	0	DNA repair and recombination protein RAD54B OS=Homo sapiens GN=RAD54B PE=1 SV=1	316.54	HPAEpiC					HPAEpiC	HPAEpiC	HPAEpiC	HPAEpiC	HPAEpiC	HPAEpiC	HPAEpiC	HPAEpiC									HPAEpiC	HPAEpiC	HPAEpiC	HPAEpiC									HPAEpiC	HPAEpiC	HPAEpiC	HPAEpiC
H0YGZ3	0	Tenascin (Fragment) OS=Homo sapiens GN=TNC PE=1 SV=1	296.87	H522																									H522	H522	H522	H522	H522	H522	H522	H522	H522	H522	H522	H522	H522	H522	H522	H522
E7END7	2	Ras-related protein Rab-1A OS=Homo sapiens GN=RAB1A PE=1 SV=1	717.12																										H522	H522	H522	H522	H522	H522	H522	H522	H522	H522	H522	H522	H522	H522	H522	H522	PC9	PC9	PC9	PC9	PC9
Q3ZCM7	2	Tubulin beta-8 chain OS=Homo sapiens GN=TUBB8 PE=1 SV=2	331.53	H522																									H522	H522	H522	H522	H522	H522	H522	H522	H522	H522	H522	H522	H522	H522	H522	H522
M0QYQ7	0	Heterogeneous nuclear ribonucleoprotein M (Fragment) OS=Homo sapiens GN=HNRNPM PE=1 SV=1	304.7	HPAEpiC					HPAEpiC	HPAEpiC	HPAEpiC	HPAEpiC	HPAEpiC	HPAEpiC	HPAEpiC	HPAEpiC									HPAEpiC	HPAEpiC	HPAEpiC	HPAEpiC									HPAEpiC	HPAEpiC	HPAEpiC	HPAEpiC
O14681	0	Etoposide-induced protein 2.4 homolog OS=Homo sapiens GN=EI24 PE=1 SV=4	304.43	H522																									H522	H522	H522	H522	H522	H522	H522	H522	H522	H522	H522	H522	H522	H522	H522	H522
Q04917	2	14-3-3 protein eta OS=Homo sapiens GN=YWHAH PE=1 SV=4	3891.01																										H522	H522	H522	H522	H522	H522	H522	H522	H522	H522	H522	H522	H522	H522	H522	H522	PC9	PC9	PC9	PC9	PC9
H7C0K6	1	Kinesin-like protein (Fragment) OS=Homo sapiens GN=KIF1A PE=1 SV=1	282.66	H522																									H522	H522	H522	H522	H522	H522	H522	H522	H522	H522	H522	H522	H522	H522	H522	H522
H0YGY6	0	Ovochymase-1 (Fragment) OS=Homo sapiens GN=OVCH1 PE=4 SV=1	262.41	HPAEpiC					HPAEpiC	HPAEpiC	HPAEpiC	HPAEpiC	HPAEpiC	HPAEpiC	HPAEpiC	HPAEpiC									HPAEpiC	HPAEpiC	HPAEpiC	HPAEpiC									HPAEpiC	HPAEpiC	HPAEpiC	HPAEpiC
C9JAF1	0	Mitochondrial fission factor (Fragment) OS=Homo sapiens GN=MFF PE=1 SV=1	499.27	PC9																																									PC9	PC9	PC9	PC9	PC9
E7ENC7	0	Negative elongation factor E OS=Homo sapiens GN=NELFE PE=1 SV=1	761.43	A549	A549	A549	A549	A549					A549	A549	A549	A549					A549	A549	A549	A549									A549	A549	A549	A549													A549
B7Z7Y1	0	Rap guanine nucleotide exchange factor 6 OS=Homo sapiens GN=RAPGEF6 PE=1 SV=1	253.19	H1299													H1299	H1299	H1299	H1299	H1299	H1299	H1299	H1299	H1299	H1299	H1299	H1299													H1299	H1299	H1299	H1299
H3BQR0	1	Snurportin-1 (Fragment) OS=Homo sapiens GN=SNUPN PE=1 SV=1	987.6	H522																									H522	H522	H522	H522	H522	H522	H522	H522	H522	H522	H522	H522	H522	H522	H522	H522
P07205	1	Phosphoglycerate kinase 2 OS=Homo sapiens GN=PGK2 PE=1 SV=3	291.73	H522																									H522	H522	H522	H522	H522	H522	H522	H522	H522	H522	H522	H522	H522	H522	H522	H522
P48741	2	Putative heat shock 70 kDa protein 7 OS=Homo sapiens GN=HSPA7 PE=5 SV=2	1019.19		A549	A549	A549	A549					A549	A549	A549	A549					A549	A549	A549	A549					H522	H522	H522	H522	3.03436	1.11	1.71	0.86	H522	H522	H522	H522	H522	H522	H522	H522					2.48432
Q6KB66	2	Keratin, type II cytoskeletal 80 OS=Homo sapiens GN=KRT80 PE=1 SV=2	891.8		A549	A549	A549	A549					0.177284	-1.73	1.65	0.03					A549	A549	A549	A549					H522	H522	H522	H522	0.360595	-1.02	1.68	0.1	2.03399	0.71	2.12	0.74	H522	H522	H522	H522					A549
P05026	2	Sodium/potassium-transporting ATPase subunit beta-1 OS=Homo sapiens GN=ATP1B1 PE=1 SV=1	1248.08	H522																									H522	H522	H522	H522	H522	H522	H522	H522	H522	H522	H522	H522	H522	H522	H522	H522
H0Y543	0	alpha-1,2-Mannosidase (Fragment) OS=Homo sapiens GN=MAN1A2 PE=1 SV=1	703.59	H522																									H522	H522	H522	H522	H522	H522	H522	H522	H522	H522	H522	H522	H522	H522	H522	H522
P05023	0	Sodium/potassium-transporting ATPase subunit alpha-1 OS=Homo sapiens GN=ATP1A1 PE=1 SV=1	199.81																										1.37713	0.32	0.65	0.83	H522	H522	H522	H522	H522	H522	H522	H522	H522	H522	H522	H522	1.34986	0.3	0.78	0.8	PC9
G5E9N2	0	Trophinin OS=Homo sapiens GN=TRO PE=1 SV=1	167.74	A549	A549	A549	A549	A549					A549	A549	A549	A549					A549	A549	A549	A549									A549	A549	A549	A549													A549
Q5JP53	1	Tubulin beta chain OS=Homo sapiens GN=TUBB PE=1 SV=1	344.53		A549	A549	A549	A549					A549	A549	A549	A549					A549	A549	A549	A549					H522	H522	H522	H522	1.76827	0.57	1.17	0.77	H522	H522	H522	H522	H522	H522	H522	H522	PC9	PC9	PC9	PC9	1.20925
H0YAL1	1	Centrosomal protein of 63 kDa (Fragment) OS=Homo sapiens GN=CEP63 PE=1 SV=1	292.31	H522																									H522	H522	H522	H522	H522	H522	H522	H522	H522	H522	H522	H522	H522	H522	H522	H522
Q9NX55	0	Huntingtin-interacting protein K OS=Homo sapiens GN=HYPK PE=1 SV=2	294.48	H522																									H522	H522	H522	H522	H522	H522	H522	H522	H522	H522	H522	H522	H522	H522	H522	H522
H0YNE9	2	Ras-related protein Rab-8B (Fragment) OS=Homo sapiens GN=RAB8B PE=1 SV=1	1985.35																										H522	H522	H522	H522	H522	H522	H522	H522	H522	H522	H522	H522	H522	H522	H522	H522
H3BR23	0	Cyclin-D1-binding protein 1 OS=Homo sapiens GN=CCNDBP1 PE=1 SV=1	855.58	PC9																																									PC9	PC9	PC9	PC9	PC9
E7ENB8	0	Zinc finger protein 525 OS=Homo sapiens GN=ZNF525 PE=4 SV=1	378.19	H1650	H1650	H1650	H1650	H1650	H1650	H1650	H1650	H1650					H1650	H1650	H1650	H1650									H1650	H1650	H1650	H1650													H1650	H1650	H1650	H1650
Q31612	0	HLA class I histocompatibility antigen, B-73 alpha chain OS=Homo sapiens GN=HLA-B PE=1 SV=1	404.11	H1650	H1650	H1650	H1650	H1650	H1650	H1650	H1650	H1650					H1650	H1650	H1650	H1650									H1650	H1650	H1650	H1650													H1650	H1650	H1650	H1650
E7ENB7	0	Breast cancer type 1 susceptibility protein (Fragment) OS=Homo sapiens GN=BRCA1 PE=1 SV=1	264.15	H1650	H1650	H1650	H1650	H1650	H1650	H1650	H1650	H1650					H1650	H1650	H1650	H1650									H1650	H1650	H1650	H1650													H1650	H1650	H1650	H1650
Q9UDY2	1	Tight junction protein ZO-2 OS=Homo sapiens GN=TJP2 PE=1 SV=2	593.83	H522																									H522	H522	H522	H522	H522	H522	H522	H522	H522	H522	H522	H522	H522	H522	H522	H522
A8MY87	1	Kinase suppressor of Ras 1 (Fragment) OS=Homo sapiens GN=KSR1 PE=1 SV=2	798.04	PC9																																									PC9	PC9	PC9	PC9	PC9
A0A075B7G4	0	Zinc finger protein 595 OS=Homo sapiens GN=ZNF595 PE=4 SV=2	239.3	H1650	H1650	H1650	H1650	H1650	H1650	H1650	H1650	H1650					H1650	H1650	H1650	H1650									H1650	H1650	H1650	H1650													H1650	H1650	H1650	H1650
Q31610	1	HLA class I histocompatibility antigen, B-81 alpha chain OS=Homo sapiens GN=HLA-B PE=1 SV=1	488.19	H1650	H1650	H1650	H1650	H1650	H1650	H1650	H1650	H1650					H1650	H1650	H1650	H1650									H1650	H1650	H1650	H1650													H1650	H1650	H1650	H1650
E7ETN3	1	Uncharacterized protein OS=Homo sapiens PE=3 SV=1	444.29	A549	A549	A549	A549	A549					A549	A549	A549	A549					A549	A549	A549	A549									A549	A549	A549	A549													A549
P05019	0	Insulin-like growth factor I OS=Homo sapiens GN=IGF1 PE=1 SV=1	272.06	H1650	H1650	H1650	H1650	H1650	H1650	H1650	H1650	H1650					H1650	H1650	H1650	H1650									H1650	H1650	H1650	H1650													H1650	H1650	H1650	H1650
H8Y6P7	0	GRINL1A combined protein 15 OS=Homo sapiens GN=GCOM1 PE=2 SV=1	139.82	H1299													H1299	H1299	H1299	H1299	H1299	H1299	H1299	H1299	H1299	H1299	H1299	H1299													H1299	H1299	H1299	H1299
H0YAK8	1	Retinol-binding protein 1 OS=Homo sapiens GN=RBP1 PE=1 SV=2	852.61	H1650	H1650	H1650	H1650	H1650	H1650	H1650	H1650	H1650					H1650	H1650	H1650	H1650									H1650	H1650	H1650	H1650													H1650	H1650	H1650	H1650
H3BR18	0	Synaptosomal-associated protein (Fragment) OS=Homo sapiens GN=SNAP23 PE=1 SV=1	378.31	PC9																																									PC9	PC9	PC9	PC9	PC9
C9JH19	2	Cathepsin D (Fragment) OS=Homo sapiens GN=CTSD PE=1 SV=1	1274.34		A549	A549	A549	A549					A549	A549	A549	A549					A549	A549	A549	A549					H522	H522	H522	H522	0.650509	-0.43	0.73	0.09	H522	H522	H522	H522	H522	H522	H522	H522					A549
Q14CB8	0	Rho GTPase-activating protein 19 OS=Homo sapiens GN=ARHGAP19 PE=1 SV=1	365.43	H1299													H1299	H1299	H1299	H1299	H1299	H1299	H1299	H1299	H1299	H1299	H1299	H1299													H1299	H1299	H1299	H1299
Q96T76	2	MMS19 nucleotide excision repair protein homolog OS=Homo sapiens GN=MMS19 PE=1 SV=2	725.3	PC9																																									PC9	PC9	PC9	PC9	PC9
H0YH81	2	ATP synthase subunit beta (Fragment) OS=Homo sapiens GN=ATP5B PE=1 SV=1	5034.21	A549	A549	A549	A549	A549					A549	A549	A549	A549					A549	A549	A549	A549									A549	A549	A549	A549													A549
J3KP06	0	LIM domain only protein 7 OS=Homo sapiens GN=LMO7 PE=1 SV=2	176.49	H522																									H522	H522	H522	H522	H522	H522	H522	H522	H522	H522	H522	H522	H522	H522	H522	H522
E2GH26	1	T-cell factor-4 variant L OS=Homo sapiens GN=TCF7L2 PE=1 SV=1	667.77	A549	A549	A549	A549	A549					A549	A549	A549	A549					A549	A549	A549	A549									A549	A549	A549	A549													A549
Q00536	0	Cyclin-dependent kinase 16 OS=Homo sapiens GN=CDK16 PE=1 SV=1	443.51	H522																									H522	H522	H522	H522	H522	H522	H522	H522	H522	H522	H522	H522	H522	H522	H522	H522
Q6NWU0	0	Cytochrome P450 2D6 OS=Homo sapiens GN=CYP2D6 PE=1 SV=1	305.13	H522																									H522	H522	H522	H522	H522	H522	H522	H522	H522	H522	H522	H522	H522	H522	H522	H522
Q9UQQ1	0	N-acetylated-alpha-linked acidic dipeptidase-like protein OS=Homo sapiens GN=NAALADL1 PE=1 SV=2	642.58	PC9																																									PC9	PC9	PC9	PC9	PC9
O94832	0	Unconventional myosin-Id OS=Homo sapiens GN=MYO1D PE=1 SV=2	96.27														H1299	H1299	H1299	H1299	H1299	H1299	H1299	H1299	H1299	H1299	H1299	H1299	H522	H522	H522	H522	H522	H522	H522	H522	H522	H522	H522	H522	0.88692	-0.12	2.3	0.48
Q9Y5M8	0	Signal recognition particle receptor subunit beta OS=Homo sapiens GN=SRPRB PE=1 SV=3	499.26	PC9																																									PC9	PC9	PC9	PC9	PC9
Q9H8H0	0	Nucleolar protein 11 OS=Homo sapiens GN=NOL11 PE=1 SV=1	478.22	H522																									H522	H522	H522	H522	H522	H522	H522	H522	H522	H522	H522	H522	H522	H522	H522	H522
D6R9F9	0	Arylsulfatase K OS=Homo sapiens GN=ARSK PE=4 SV=1	597.74	PC9																																									PC9	PC9	PC9	PC9	PC9
H0YAJ5	0	Amyloid beta A4 precursor protein-binding family B member 2 (Fragment) OS=Homo sapiens GN=APBB2 PE=1 SV=1	68.1	H522																									H522	H522	H522	H522	H522	H522	H522	H522	H522	H522	H522	H522	H522	H522	H522	H522
B7Z879	1	Uncharacterized protein OS=Homo sapiens GN=VPS11 PE=1 SV=1	581.43	A549	A549	A549	A549	A549					A549	A549	A549	A549					A549	A549	A549	A549									A549	A549	A549	A549													A549
H0YGV8	1	26S proteasome non-ATPase regulatory subunit 3 (Fragment) OS=Homo sapiens GN=PSMD3 PE=1 SV=2	317.1	H522																									H522	H522	H522	H522	H522	H522	H522	H522	H522	H522	H522	H522	H522	H522	H522	H522
B0V092	0	Coiled-coil alpha-helical rod protein 1 (Fragment) OS=Homo sapiens GN=CCHCR1 PE=4 SV=1	536.25	A549	A549	A549	A549	A549					A549	A549	A549	A549					A549	A549	A549	A549									A549	A549	A549	A549													A549
P0CJ79	0	Zinc finger protein 888 OS=Homo sapiens GN=ZNF888 PE=3 SV=1	378.19		1.69893	0.53	2.88	0.66	1.15027	0.14	2.77	0.49	0.677057	-0.39	2.68	0.36	H1650	H1650	H1650	H1650					HPAEpiC	HPAEpiC	HPAEpiC	HPAEpiC	1.39097	0.33	2.57	0.57	0.810584	-0.21	2.25	0.41	1.19722	0.18	2.17	0.56	H522	H522	H522	H522	H1650	H1650	H1650	H1650
P19827	2	Inter-alpha-trypsin inhibitor heavy chain H1 OS=Homo sapiens GN=ITIH1 PE=1 SV=3	994.01	PC9																																									PC9	PC9	PC9	PC9	PC9
H0YH70	0	Multiple PDZ domain protein (Fragment) OS=Homo sapiens GN=MPDZ PE=1 SV=1	508.93	PC9																																									PC9	PC9	PC9	PC9	PC9
P19823	2	Inter-alpha-trypsin inhibitor heavy chain H2 OS=Homo sapiens GN=ITIH2 PE=1 SV=2	1671.73		A549	A549	A549	A549	HPAEpiC	HPAEpiC	HPAEpiC	HPAEpiC	1.69893	0.53	0.45	0.99	H1299	H1299	H1299	H1299	0.453845	-0.79	0.62	0	0.267135	-1.32	0.59	0	H522	H522	H522	H522	0.537944	-0.62	0.69	0.05	0.316637	-1.15	0.73	0	1.1853	0.17	0.74	0.62					1.87761
F5GWW2	2	L-lactate dehydrogenase A chain OS=Homo sapiens GN=LDHA PE=1 SV=1	2037.36																										H522	H522	H522	H522	H522	H522	H522	H522	H522	H522	H522	H522	H522	H522	H522	H522	PC9	PC9	PC9	PC9	PC9
O14646	0	Chromodomain-helicase-DNA-binding protein 1 OS=Homo sapiens GN=CHD1 PE=1 SV=2	652.35	PC9																																									PC9	PC9	PC9	PC9	PC9
O60496	0	Docking protein 2 OS=Homo sapiens GN=DOK2 PE=1 SV=2	180.78	H522																									H522	H522	H522	H522	H522	H522	H522	H522	H522	H522	H522	H522	H522	H522	H522	H522
G5E9K5	0	Chromosome 14 open reading frame 106, isoform CRA_a OS=Homo sapiens GN=MIS18BP1 PE=1 SV=1	548.81		H1650	H1650	H1650	H1650	H1650	H1650	H1650	H1650					0.313486	-1.16	2.32	0.14	H1299	H1299	H1299	H1299	H1299	H1299	H1299	H1299	H1650	H1650	H1650	H1650									H1299	H1299	H1299	H1299	H1650	H1650	H1650	H1650
H0Y512	2	Adipocyte plasma membrane-associated protein (Fragment) OS=Homo sapiens GN=APMAP PE=1 SV=1	304.13	H522																									H522	H522	H522	H522	H522	H522	H522	H522	H522	H522	H522	H522	H522	H522	H522	H522
O14640	0	Segment polarity protein dishevelled homolog DVL-1 OS=Homo sapiens GN=DVL1 PE=1 SV=2	424.35	PC9																																									PC9	PC9	PC9	PC9	PC9
C9JAB9	0	Cytoplasmic protein NCK1 (Fragment) OS=Homo sapiens GN=NCK1 PE=1 SV=1	335.94	H522																									H522	H522	H522	H522	H522	H522	H522	H522	H522	H522	H522	H522	H522	H522	H522	H522
I3L1Z0	1	Protein kinase C beta type (Fragment) OS=Homo sapiens GN=PRKCB PE=1 SV=1	1069.73	H522																									H522	H522	H522	H522	H522	H522	H522	H522	H522	H522	H522	H522	H522	H522	H522	H522
H3BQN4	0	Fructose-bisphosphate aldolase OS=Homo sapiens GN=ALDOA PE=1 SV=1	300.28																										H522	H522	H522	H522	H522	H522	H522	H522	H522	H522	H522	H522	H522	H522	H522	H522	PC9	PC9	PC9	PC9	PC9
Q4R9M9	1	Kinesin-like protein OS=Homo sapiens GN=KIF1Bbeta PE=1 SV=1	330.39	H522																									H522	H522	H522	H522	H522	H522	H522	H522	H522	H522	H522	H522	H522	H522	H522	H522
H0YNB8	2	Annexin A2 (Fragment) OS=Homo sapiens GN=ANXA2 PE=1 SV=1	17603		0.398519	-0.92	1.14	0.03	H1650	H1650	H1650	H1650	A549	A549	A549	A549	H1650	H1650	H1650	H1650	A549	A549	A549	A549					0.532592	-0.63	0.55	0.02	1.33643	0.29	1.17	0.64	H522	H522	H522	H522	H522	H522	H522	H522	1.16183	0.15	0.48	0.74	2.91538
E9PMZ8	0	T-lymphoma invasion and metastasis-inducing protein 2 (Fragment) OS=Homo sapiens GN=TIAM2 PE=1 SV=1	89.6		1.85893	0.62	1.94	0.71	H1650	H1650	H1650	H1650					0.852144	-0.16	2.4	0.44	0.458406	-0.78	2.48	0.27					2.36316	0.86	1.83	0.83	1.27125	0.24	1.63	0.62	H522	H522	H522	H522	2.77319	1.02	2.21	0.8	H1650	H1650	H1650	H1650
G3V4M2	0	Galactocerebrosidase OS=Homo sapiens GN=GALC PE=1 SV=1	435.76	PC9																																									PC9	PC9	PC9	PC9	PC9
C9JTG5	2	Keratin, type I cytoskeletal 15 (Fragment) OS=Homo sapiens GN=KRT15 PE=1 SV=1	627.75		A549	A549	A549	A549	HPAEpiC	HPAEpiC	HPAEpiC	HPAEpiC	2.4109	0.88	1.23	0.9	H1299	H1299	H1299	H1299	2.77319	1.02	1.32	0.94	1.15027	0.14	0.83	0.64	H522	H522	H522	H522	3.15819	1.15	1.12	0.97	1.30996	0.27	0.78	0.75	1.13883	0.13	0.75	0.65	PC9	PC9	PC9	PC9	1.56831
Q8NG11	2	Tetraspanin-14 OS=Homo sapiens GN=TSPAN14 PE=1 SV=1	1030.43																										H522	H522	H522	H522	H522	H522	H522	H522	H522	H522	H522	H522	H522	H522	H522	H522
O43520	2	Phospholipid-transporting ATPase IC OS=Homo sapiens GN=ATP8B1 PE=1 SV=3	828.31	H522																									H522	H522	H522	H522	H522	H522	H522	H522	H522	H522	H522	H522	H522	H522	H522	H522
C9IZ57	0	Yae1 domain-containing protein 1 OS=Homo sapiens GN=YAE1D1 PE=1 SV=1	412.35	H522																									H522	H522	H522	H522	H522	H522	H522	H522	H522	H522	H522	H522	H522	H522	H522	H522
A0A0E3D6M1	0	Membrane-associated guanylate kinase, WW and PDZ domain-containing protein 2 OS=Homo sapiens GN=MAGI2 PE=1 SV=1	131.54																										H522	H522	H522	H522	H522	H522	H522	H522	H522	H522	H522	H522	H522	H522	H522	H522	PC9	PC9	PC9	PC9	PC9
Q9Y5K5	2	Ubiquitin carboxyl-terminal hydrolase isozyme L5 OS=Homo sapiens GN=UCHL5 PE=1 SV=3	999.57	PC9																																									PC9	PC9	PC9	PC9	PC9
I3L1Y3	0	Zinc finger CCCH domain-containing protein 7A (Fragment) OS=Homo sapiens GN=ZC3H7A PE=1 SV=1	390	H522																									H522	H522	H522	H522	H522	H522	H522	H522	H522	H522	H522	H522	H522	H522	H522	H522
H0YAH5	1	Ankyrin-3 (Fragment) OS=Homo sapiens GN=ANK3 PE=1 SV=1	664.59	A549	A549	A549	A549	A549					A549	A549	A549	A549					A549	A549	A549	A549									A549	A549	A549	A549													A549
Q5T9E3	0	Mannosyl-oligosaccharide 1,2-alpha-mannosidase IB (Fragment) OS=Homo sapiens GN=MAN1A2 PE=1 SV=1	703.59	H522																									H522	H522	H522	H522	H522	H522	H522	H522	H522	H522	H522	H522	H522	H522	H522	H522
F5GWU8	1	Ras-related protein Rap-1b (Fragment) OS=Homo sapiens GN=RAP1B PE=1 SV=1	1481.79						HPAEpiC	HPAEpiC	HPAEpiC	HPAEpiC	HPAEpiC	HPAEpiC	HPAEpiC	HPAEpiC	H1299	H1299	H1299	H1299	H1299	H1299	H1299	H1299	1.09417	0.09	2.26	0.53	H522	H522	H522	H522	H522	H522	H522	H522	2.09594	0.74	1.74	0.81	1.93479	0.66	1.44	0.79	PC9	PC9	PC9	PC9	PC9
G3V4L6	0	Apoptogenic protein 1, mitochondrial OS=Homo sapiens GN=APOPT1 PE=4 SV=2	484.58	PC9																																									PC9	PC9	PC9	PC9	PC9
F5GWU3	0	Enoyl-CoA hydratase domain-containing protein 2, mitochondrial (Fragment) OS=Homo sapiens GN=ECHDC2 PE=1 SV=1	724.67	PC9																																									PC9	PC9	PC9	PC9	PC9
F5GX62	1	Ras-related protein Rap-1b (Fragment) OS=Homo sapiens GN=RAP1B PE=1 SV=1	1481.79						HPAEpiC	HPAEpiC	HPAEpiC	HPAEpiC	HPAEpiC	HPAEpiC	HPAEpiC	HPAEpiC									HPAEpiC	HPAEpiC	HPAEpiC	HPAEpiC	H522	H522	H522	H522	H522	H522	H522	H522	2.07508	0.73	1.57	0.79	H522	H522	H522	H522	PC9	PC9	PC9	PC9	PC9
H0YNA0	2	Annexin (Fragment) OS=Homo sapiens GN=ANXA2 PE=1 SV=1	12025.8		0.272532	-1.3	1.25	0.02	H1650	H1650	H1650	H1650	A549	A549	A549	A549	H1650	H1650	H1650	H1650	A549	A549	A549	A549					0.410656	-0.89	0.6	0.01	1.50682	0.41	1.47	0.69	H522	H522	H522	H522	H522	H522	H522	H522	0.970446	-0.03	0.63	0.43	3.56085
O14628	0	Zinc finger protein 195 OS=Homo sapiens GN=ZNF195 PE=1 SV=2	252.08		H1650	H1650	H1650	H1650	H1650	H1650	H1650	H1650					H1650	H1650	H1650	H1650									0.349938	-1.05	2.4	0.27	H522	H522	H522	H522	H522	H522	H522	H522	H522	H522	H522	H522	H1650	H1650	H1650	H1650
C9JZR7	2	Actin, cytoplasmic 1 (Fragment) OS=Homo sapiens GN=ACTB PE=1 SV=6	701.04		1.11628	0.11	0.74	0.61	0.339596	-1.08	1.27	0.05	0.304221	-1.19	1.35	0.04	H1650	H1650	H1650	H1650	A549	A549	A549	A549	HPAEpiC	HPAEpiC	HPAEpiC	HPAEpiC	0.748264	-0.29	0.73	0.28	0.67032	-0.4	0.87	0.17	2.2034	0.79	1.44	0.89	H522	H522	H522	H522	0.657047	-0.42	0.77	0.18	0.588605
O60476	0	Mannosyl-oligosaccharide 1,2-alpha-mannosidase IB OS=Homo sapiens GN=MAN1A2 PE=1 SV=1	774.26	H522																									H522	H522	H522	H522	H522	H522	H522	H522	H522	H522	H522	H522	H522	H522	H522	H522
Q95365	1	HLA class I histocompatibility antigen, B-38 alpha chain OS=Homo sapiens GN=HLA-B PE=1 SV=1	520.26	H1650	H1650	H1650	H1650	H1650	H1650	H1650	H1650	H1650					H1650	H1650	H1650	H1650									H1650	H1650	H1650	H1650													H1650	H1650	H1650	H1650
F8VRZ4	2	Tubulin alpha-1A chain (Fragment) OS=Homo sapiens GN=TUBA1A PE=4 SV=1	2367.22		0.565525	-0.57	0.82	0.09	H1650	H1650	H1650	H1650	A549	A549	A549	A549	0.932394	-0.07	0.67	0.41	1.64872	0.5	0.79	0.9	H1299	H1299	H1299	H1299	0.860708	-0.15	0.72	0.35	1.53726	0.43	0.81	0.83	H522	H522	H522	H522	0.932394	-0.07	0.64	0.44	0.537944	-0.62	0.97	0.09	0.951229
A0A0C4DG98	1	THO complex subunit 2 OS=Homo sapiens GN=THOC2 PE=1 SV=1	100.28	H1650	H1650	H1650	H1650	H1650	H1650	H1650	H1650	H1650					H1650	H1650	H1650	H1650									H1650	H1650	H1650	H1650													H1650	H1650	H1650	H1650
Q5T2W1	0	Na(+)/H(+) exchange regulatory cofactor NHE-RF3 OS=Homo sapiens GN=PDZK1 PE=1 SV=2	265.46	H522																									H522	H522	H522	H522	H522	H522	H522	H522	H522	H522	H522	H522	H522	H522	H522	H522
C9JGL9	0	DNA-binding protein SATB1 (Fragment) OS=Homo sapiens GN=SATB1 PE=1 SV=2	243.31	H522																									H522	H522	H522	H522	H522	H522	H522	H522	H522	H522	H522	H522	H522	H522	H522	H522
H0YAG2	0	F-box/LRR-repeat protein 5 (Fragment) OS=Homo sapiens GN=FBXL5 PE=4 SV=1	176.29	HPAEpiC					HPAEpiC	HPAEpiC	HPAEpiC	HPAEpiC	HPAEpiC	HPAEpiC	HPAEpiC	HPAEpiC									HPAEpiC	HPAEpiC	HPAEpiC	HPAEpiC									HPAEpiC	HPAEpiC	HPAEpiC	HPAEpiC
A0A075B7B5	0	SLIT-ROBO Rho GTPase-activating protein 2 OS=Homo sapiens GN=SRGAP2 PE=1 SV=1	185.14	PC9																																									PC9	PC9	PC9	PC9	PC9
A0A075B7B1	0	Desmuslin, isoform CRA_a OS=Homo sapiens GN=SYNM PE=1 SV=1	132.79	H522																									H522	H522	H522	H522	H522	H522	H522	H522	H522	H522	H522	H522	H522	H522	H522	H522
K7EQH4	2	ATP synthase subunit alpha, mitochondrial (Fragment) OS=Homo sapiens GN=ATP5A1 PE=1 SV=1	443.6	A549	A549	A549	A549	A549					A549	A549	A549	A549					A549	A549	A549	A549									A549	A549	A549	A549													A549
Q9UKA1	0	F-box/LRR-repeat protein 5 OS=Homo sapiens GN=FBXL5 PE=1 SV=2	235.32	HPAEpiC					HPAEpiC	HPAEpiC	HPAEpiC	HPAEpiC	HPAEpiC	HPAEpiC	HPAEpiC	HPAEpiC									HPAEpiC	HPAEpiC	HPAEpiC	HPAEpiC									HPAEpiC	HPAEpiC	HPAEpiC	HPAEpiC
P07864	2	L-lactate dehydrogenase C chain OS=Homo sapiens GN=LDHC PE=1 SV=4	863.05	PC9																																									PC9	PC9	PC9	PC9	PC9
E9PN93	1	Suppression of tumorigenicity 5 protein (Fragment) OS=Homo sapiens GN=ST5 PE=1 SV=1	691.68	HPAEpiC					HPAEpiC	HPAEpiC	HPAEpiC	HPAEpiC	HPAEpiC	HPAEpiC	HPAEpiC	HPAEpiC									HPAEpiC	HPAEpiC	HPAEpiC	HPAEpiC									HPAEpiC	HPAEpiC	HPAEpiC	HPAEpiC
C9IZ36	1	Cytosolic 10-formyltetrahydrofolate dehydrogenase (Fragment) OS=Homo sapiens GN=ALDH1L1 PE=1 SV=1	875.33	A549	A549	A549	A549	A549					A549	A549	A549	A549					A549	A549	A549	A549									A549	A549	A549	A549													A549
Q5T378	1	FERM domain containing 4A, isoform CRA_b OS=Homo sapiens GN=FRMD4A PE=1 SV=1	438.99		A549	A549	A549	A549					0.755784	-0.28	1.24	0.37	H1299	H1299	H1299	H1299	1.27125	0.24	0.97	0.64	1.68203	0.52	1.02	0.84					A549	A549	A549	A549					H1299	H1299	H1299	H1299					A549
H0YAF8	0	Guanine nucleotide-binding protein subunit beta-2-like 1 (Fragment) OS=Homo sapiens GN=GNB2L1 PE=1 SV=1	320.56	PC9																																									PC9	PC9	PC9	PC9	PC9
Q5T376	1	FERM domain containing 4A, isoform CRA_c (Fragment) OS=Homo sapiens GN=FRMD4A PE=1 SV=1	443.05		A549	A549	A549	A549					1	0	1.12	0.53	H1299	H1299	H1299	H1299	1.03045	0.03	0.89	0.51	1.03045	0.03	1.08	0.51					A549	A549	A549	A549					H1299	H1299	H1299	H1299					A549
A0A0C4DG89	2	Probable ATP-dependent RNA helicase DDX46 OS=Homo sapiens GN=DDX46 PE=1 SV=1	486.13	H522																									H522	H522	H522	H522	H522	H522	H522	H522	H522	H522	H522	H522	H522	H522	H522	H522
P16520	0	Guanine nucleotide-binding protein G(I)/G(S)/G(T) subunit beta-3 OS=Homo sapiens GN=GNB3 PE=1 SV=1	323.32	H1299													H1299	H1299	H1299	H1299	H1299	H1299	H1299	H1299	H1299	H1299	H1299	H1299													H1299	H1299	H1299	H1299
Q9NQB0	1	Transcription factor 7-like 2 OS=Homo sapiens GN=TCF7L2 PE=1 SV=2	667.77	A549	A549	A549	A549	A549					A549	A549	A549	A549					A549	A549	A549	A549									A549	A549	A549	A549													A549
P55884	0	Eukaryotic translation initiation factor 3 subunit B OS=Homo sapiens GN=EIF3B PE=1 SV=3	400.1	H522																									H522	H522	H522	H522	H522	H522	H522	H522	H522	H522	H522	H522	H522	H522	H522	H522
E9PN89	2	Heat shock cognate 71 kDa protein (Fragment) OS=Homo sapiens GN=HSPA8 PE=1 SV=1	733.54		1.44773	0.37	1.62	0.72	H1650	H1650	H1650	H1650	A549	A549	A549	A549	2.38691	0.87	1.16	0.91	1.66529	0.51	1.17	0.82	H1299	H1299	H1299	H1299	2.71828	1	1.04	0.96	1.87761	0.63	1.29	0.85	H522	H522	H522	H522	1.1275	0.12	0.51	0.65	H1650	H1650	H1650	H1650	A549
P07858	1	Cathepsin B OS=Homo sapiens GN=CTSB PE=1 SV=3	1304.76	A549	A549	A549	A549	A549					A549	A549	A549	A549					A549	A549	A549	A549									A549	A549	A549	A549													A549
Q5VTR2	1	E3 ubiquitin-protein ligase BRE1A OS=Homo sapiens GN=RNF20 PE=1 SV=2	398.23		H1650	H1650	H1650	H1650	1.06184	0.06	2.64	0.5	HPAEpiC	HPAEpiC	HPAEpiC	HPAEpiC	1.1853	0.17	2.76	0.55	H1299	H1299	H1299	H1299	1.11628	0.11	2.34	0.59	H1650	H1650	H1650	H1650					HPAEpiC	HPAEpiC	HPAEpiC	HPAEpiC	H1299	H1299	H1299	H1299	H1650	H1650	H1650	H1650
E9PN83	0	Disks large homolog 2 OS=Homo sapiens GN=DLG2 PE=1 SV=1	234.56	PC9																																									PC9	PC9	PC9	PC9	PC9
A0A087WXU7	0	Zinc finger protein 761 OS=Homo sapiens GN=ZNF761 PE=4 SV=1	217.85	H1650	H1650	H1650	H1650	H1650	H1650	H1650	H1650	H1650					H1650	H1650	H1650	H1650									H1650	H1650	H1650	H1650													H1650	H1650	H1650	H1650
G5E9G6	0	E3 ubiquitin-protein ligase TRIP12 OS=Homo sapiens GN=TRIP12 PE=1 SV=1	248.82	H1299													H1299	H1299	H1299	H1299	H1299	H1299	H1299	H1299	H1299	H1299	H1299	H1299													H1299	H1299	H1299	H1299
E7ETH0	0	Complement factor I OS=Homo sapiens GN=CFI PE=1 SV=1	178.5	HPAEpiC					HPAEpiC	HPAEpiC	HPAEpiC	HPAEpiC	HPAEpiC	HPAEpiC	HPAEpiC	HPAEpiC									HPAEpiC	HPAEpiC	HPAEpiC	HPAEpiC									HPAEpiC	HPAEpiC	HPAEpiC	HPAEpiC
Q9H270	1	Vacuolar protein sorting-associated protein 11 homolog OS=Homo sapiens GN=VPS11 PE=1 SV=1	590.02	A549	A549	A549	A549	A549					A549	A549	A549	A549					A549	A549	A549	A549									A549	A549	A549	A549													A549
A0A087WY61	0	Nuclear mitotic apparatus protein 1 OS=Homo sapiens GN=NUMA1 PE=1 SV=1	64.54		H1650	H1650	H1650	H1650	0.256661	-1.36	1.84	0.05	HPAEpiC	HPAEpiC	HPAEpiC	HPAEpiC	0.481909	-0.73	1.3	0.15	H1299	H1299	H1299	H1299	1.87761	0.63	2.07	0.71	H1650	H1650	H1650	H1650					HPAEpiC	HPAEpiC	HPAEpiC	HPAEpiC	H1299	H1299	H1299	H1299	0.423162	-0.86	1.29	0.14
F8VYE8	0	Serine/threonine-protein phosphatase OS=Homo sapiens GN=PPP1CC PE=1 SV=1	184.25	H1299													H1299	H1299	H1299	H1299	H1299	H1299	H1299	H1299	H1299	H1299	H1299	H1299													H1299	H1299	H1299	H1299
Q9BY66	0	Lysine-specific demethylase 5D OS=Homo sapiens GN=KDM5D PE=1 SV=2	121.83	H522																									H522	H522	H522	H522	H522	H522	H522	H522	H522	H522	H522	H522	H522	H522	H522	H522
G5E9G1	1	Transient receptor potential cation channel subfamily M member 3 OS=Homo sapiens GN=TRPM3 PE=4 SV=1	660.75	A549	A549	A549	A549	A549					A549	A549	A549	A549					A549	A549	A549	A549									A549	A549	A549	A549													A549
H0YAE6	1	Centrosomal protein of 63 kDa (Fragment) OS=Homo sapiens GN=CEP63 PE=1 SV=1	292.31	H522																									H522	H522	H522	H522	H522	H522	H522	H522	H522	H522	H522	H522	H522	H522	H522	H522
Q8N9S9	0	Sorting nexin-31 OS=Homo sapiens GN=SNX31 PE=1 SV=3	593.05	PC9																																									PC9	PC9	PC9	PC9	PC9
A0A0G2JL56	0	HLA class I histocompatibility antigen, A-3 alpha chain OS=Homo sapiens GN=HLA-A PE=1 SV=1	410.03	H1650	H1650	H1650	H1650	H1650	H1650	H1650	H1650	H1650					H1650	H1650	H1650	H1650									H1650	H1650	H1650	H1650													H1650	H1650	H1650	H1650
K7EJY8	2	Galectin-3-binding protein (Fragment) OS=Homo sapiens GN=LGALS3BP PE=1 SV=1	2651.31		H1650	H1650	H1650	H1650	H1650	H1650	H1650	H1650					H1650	H1650	H1650	H1650									0.818731	-0.2	0.9	0.39	H522	H522	H522	H522	H522	H522	H522	H522	H522	H522	H522	H522	0.67032	-0.4	0.95	0.27	PC9
A0A0G2JL54	1	Complement C4-B OS=Homo sapiens GN=C4B_2 PE=1 SV=1	327.48	H522																									H522	H522	H522	H522	H522	H522	H522	H522	H522	H522	H522	H522	H522	H522	H522	H522
H0YGQ3	1	Multiple PDZ domain protein (Fragment) OS=Homo sapiens GN=MPDZ PE=1 SV=1	226.21																																										PC9	PC9	PC9	PC9	PC9
F5GWR7	0	Receptor-type tyrosine-protein phosphatase delta OS=Homo sapiens GN=PTPRD PE=1 SV=1	49.3	HPAEpiC					HPAEpiC	HPAEpiC	HPAEpiC	HPAEpiC	HPAEpiC	HPAEpiC	HPAEpiC	HPAEpiC									HPAEpiC	HPAEpiC	HPAEpiC	HPAEpiC									HPAEpiC	HPAEpiC	HPAEpiC	HPAEpiC
F5GWR6	0	Homeobox protein cut-like 2 (Fragment) OS=Homo sapiens GN=CUX2 PE=1 SV=3	322.26	H1299													H1299	H1299	H1299	H1299	H1299	H1299	H1299	H1299	H1299	H1299	H1299	H1299													H1299	H1299	H1299	H1299
A0A087WXT7	0	Zinc finger protein 761 OS=Homo sapiens GN=ZNF761 PE=1 SV=1	219.39						1.24608	0.22	3.07	0.54	HPAEpiC	HPAEpiC	HPAEpiC	HPAEpiC									HPAEpiC	HPAEpiC	HPAEpiC	HPAEpiC									HPAEpiC	HPAEpiC	HPAEpiC	HPAEpiC
H0Y4K8	2	Fibronectin (Fragment) OS=Homo sapiens GN=FN1 PE=1 SV=1	1366.88	A549	A549	A549	A549	A549					A549	A549	A549	A549					A549	A549	A549	A549									A549	A549	A549	A549													A549
S4R3P0	2	Aldo-keto reductase family 1 member C2 (Fragment) OS=Homo sapiens GN=AKR1C2 PE=1 SV=1	1280.13	PC9																																									PC9	PC9	PC9	PC9	PC9
I3L1U9	2	Actin, cytoplasmic 2 (Fragment) OS=Homo sapiens GN=ACTG1 PE=1 SV=1	7677.79		0.904837	-0.1	0.22	0.23	0.289384	-1.24	0.47	0	0.319819	-1.14	0.57	0	0.40657	-0.9	0.44	0	0.449329	-0.8	0.4	0	1.40495	0.34	0.6	0.84	0.802519	-0.22	0.24	0.05	0.88692	-0.12	0.27	0.16	2.77319	1.02	0.46	1	1.97388	0.68	0.45	1	0.677057	-0.39	0.26	0.01	0.740818
I3L1U4	2	Pigment epithelium-derived factor OS=Homo sapiens GN=SERPINF1 PE=1 SV=1	2468.42	A549	A549	A549	A549	A549					A549	A549	A549	A549					A549	A549	A549	A549									A549	A549	A549	A549													A549
C9IZ13	0	ADP-ribosylation factor-like protein 6 (Fragment) OS=Homo sapiens GN=ARL6 PE=1 SV=1	421.64	PC9																																									PC9	PC9	PC9	PC9	PC9
Q8WUM4	2	Programmed cell death 6-interacting protein OS=Homo sapiens GN=PDCD6IP PE=1 SV=1	831.04	H522																									H522	H522	H522	H522	H522	H522	H522	H522	H522	H522	H522	H522	H522	H522	H522	H522
Q6UWY0	0	Arylsulfatase K OS=Homo sapiens GN=ARSK PE=1 SV=1	643.5	PC9																																									PC9	PC9	PC9	PC9	PC9
Q5T9A4	1	ATPase family AAA domain-containing protein 3B OS=Homo sapiens GN=ATAD3B PE=1 SV=1	366.38	H522																									H522	H522	H522	H522	H522	H522	H522	H522	H522	H522	H522	H522	H522	H522	H522	H522
F8WA11	0	CLIP-associating protein 1 OS=Homo sapiens GN=CLASP1 PE=1 SV=2	521.79		H1650	H1650	H1650	H1650	H1650	H1650	H1650	H1650					H1650	H1650	H1650	H1650									1.50682	0.41	2.33	0.58	H522	H522	H522	H522	H522	H522	H522	H522	H522	H522	H522	H522	H1650	H1650	H1650	H1650
Q659A1	2	Little elongation complex subunit 2 OS=Homo sapiens GN=ICE2 PE=1 SV=2	1097.45		A549	A549	A549	A549					A549	A549	A549	A549					A549	A549	A549	A549					H522	H522	H522	H522	0.67032	-0.4	2.2	0.39	H522	H522	H522	H522	H522	H522	H522	H522					A549
P60174	2	Triosephosphate isomerase OS=Homo sapiens GN=TPI1 PE=1 SV=3	1463.5		H1650	H1650	H1650	H1650	H1650	H1650	H1650	H1650					H1650	H1650	H1650	H1650									0.826959	-0.19	0.92	0.42	H522	H522	H522	H522	H522	H522	H522	H522	H522	H522	H522	H522	2.4596	0.9	0.77	0.99	PC9
E9PGI0	0	Arylsulfatase K OS=Homo sapiens GN=ARSK PE=1 SV=1	607.96	PC9																																									PC9	PC9	PC9	PC9	PC9
P06748	2	Nucleophosmin OS=Homo sapiens GN=NPM1 PE=1 SV=2	1706.47	PC9																																									PC9	PC9	PC9	PC9	PC9
Q15147	0	1-phosphatidylinositol 4,5-bisphosphate phosphodiesterase beta-4 OS=Homo sapiens GN=PLCB4 PE=1 SV=3	61.61		H1650	H1650	H1650	H1650	H1650	H1650	H1650	H1650					0.726149	-0.32	2.41	0.4	H1299	H1299	H1299	H1299	H1299	H1299	H1299	H1299	1.17351	0.16	1.94	0.45	H522	H522	H522	H522	H522	H522	H522	H522	1.61607	0.48	2.48	0.65	H1650	H1650	H1650	H1650
Q3MIX3	0	Uncharacterized aarF domain-containing protein kinase 5 OS=Homo sapiens GN=ADCK5 PE=1 SV=2	285.29	H1650	H1650	H1650	H1650	H1650	H1650	H1650	H1650	H1650					H1650	H1650	H1650	H1650									H1650	H1650	H1650	H1650													H1650	H1650	H1650	H1650
Q53FA3	2	Heat shock 70 kDa protein 1-like (Fragment) OS=Homo sapiens GN=HSPA1L PE=1 SV=1	751.56		1.01005	0.01	1.01	0.52	H1650	H1650	H1650	H1650	A549	A549	A549	A549	1.0202	0.02	0.95	0.46	1.01005	0.01	0.93	0.49	H1299	H1299	H1299	H1299	1.2586	0.23	0.71	0.71	1.24608	0.22	0.8	0.7	H522	H522	H522	H522	1.24608	0.22	0.73	0.69	H1650	H1650	H1650	H1650	A549
P06744	1	Glucose-6-phosphate isomerase OS=Homo sapiens GN=GPI PE=1 SV=4	460.67	H522																									H522	H522	H522	H522	H522	H522	H522	H522	H522	H522	H522	H522	H522	H522	H522	H522
Q9BRG1	0	Vacuolar protein-sorting-associated protein 25 OS=Homo sapiens GN=VPS25 PE=1 SV=1	402.35	PC9																																									PC9	PC9	PC9	PC9	PC9
C9JZN1	0	Guanine nucleotide-binding protein G(I)/G(S)/G(T) subunit beta-2 (Fragment) OS=Homo sapiens GN=GNB2 PE=1 SV=1	297.29														H1299	H1299	H1299	H1299	H1299	H1299	H1299	H1299	H1299	H1299	H1299	H1299	H522	H522	H522	H522	H522	H522	H522	H522	H522	H522	H522	H522	1.16183	0.15	1.45	0.62	PC9	PC9	PC9	PC9	PC9
P14317	2	Hematopoietic lineage cell-specific protein OS=Homo sapiens GN=HCLS1 PE=1 SV=3	1301.69	A549	A549	A549	A549	A549					A549	A549	A549	A549					A549	A549	A549	A549									A549	A549	A549	A549													A549
Q96SN8	0	CDK5 regulatory subunit-associated protein 2 OS=Homo sapiens GN=CDK5RAP2 PE=1 SV=5	66.96		H1650	H1650	H1650	H1650	0.895834	-0.11	1.5	0.45	HPAEpiC	HPAEpiC	HPAEpiC	HPAEpiC	H1650	H1650	H1650	H1650					HPAEpiC	HPAEpiC	HPAEpiC	HPAEpiC	H1650	H1650	H1650	H1650					HPAEpiC	HPAEpiC	HPAEpiC	HPAEpiC					0.637628	-0.45	1.31	0.26	PC9
F5GWP8	2	Keratin, type I cytoskeletal 17 OS=Homo sapiens GN=KRT17 PE=1 SV=2	1578.37		0.57695	-0.55	0.58	0.04	0.755784	-0.28	0.5	0.16	1.30996	0.27	0.65	0.82	1.29693	0.26	0.49	0.88	2.24791	0.81	0.6	0.99	1.71601	0.54	0.47	0.98	1.30996	0.27	0.48	0.82	2.2705	0.82	0.65	1	1.71601	0.54	0.44	1	1	0	0.46	0.47	1.17351	0.16	0.52	0.71	2.05443
P37802	2	Transgelin-2 OS=Homo sapiens GN=TAGLN2 PE=1 SV=3	1973.46	PC9																																									PC9	PC9	PC9	PC9	PC9
Q29963	0	HLA class I histocompatibility antigen, Cw-6 alpha chain OS=Homo sapiens GN=HLA-C PE=1 SV=2	315.51	H1650	H1650	H1650	H1650	H1650	H1650	H1650	H1650	H1650					H1650	H1650	H1650	H1650									H1650	H1650	H1650	H1650													H1650	H1650	H1650	H1650
Q29960	0	HLA class I histocompatibility antigen, Cw-16 alpha chain OS=Homo sapiens GN=HLA-C PE=1 SV=1	366.38	H1650	H1650	H1650	H1650	H1650	H1650	H1650	H1650	H1650					H1650	H1650	H1650	H1650									H1650	H1650	H1650	H1650													H1650	H1650	H1650	H1650
Q8NFJ5	1	Retinoic acid-induced protein 3 OS=Homo sapiens GN=GPRC5A PE=1 SV=2	557.71	H522																									H522	H522	H522	H522	H522	H522	H522	H522	H522	H522	H522	H522	H522	H522	H522	H522
E9PMT2	0	LIM domain only protein 7 OS=Homo sapiens GN=LMO7 PE=1 SV=1	158.15	H522																									H522	H522	H522	H522	H522	H522	H522	H522	H522	H522	H522	H522	H522	H522	H522	H522
P53675	1	Clathrin heavy chain 2 OS=Homo sapiens GN=CLTCL1 PE=1 SV=2	291.04		A549	A549	A549	A549					A549	A549	A549	A549					A549	A549	A549	A549					H522	H522	H522	H522	1.84043	0.61	1.4	0.79	H522	H522	H522	H522	H522	H522	H522	H522	PC9	PC9	PC9	PC9	1.55271
F8VS66	2	Tubulin alpha-1C chain OS=Homo sapiens GN=TUBA1C PE=4 SV=1	2367.22		0.57695	-0.55	0.75	0.09	H1650	H1650	H1650	H1650	A549	A549	A549	A549	0.941765	-0.06	0.76	0.45	1.63232	0.49	0.75	0.88	H1299	H1299	H1299	H1299	0.843665	-0.17	0.81	0.31	1.46228	0.38	0.81	0.79	H522	H522	H522	H522	0.895834	-0.11	0.83	0.4	0.511709	-0.67	1.25	0.17	0.88692
G5E9D4	0	Elongation protein 4 homolog (S. cerevisiae), isoform CRA_b OS=Homo sapiens GN=ELP4 PE=1 SV=1	96.12	H1299													H1299	H1299	H1299	H1299	H1299	H1299	H1299	H1299	H1299	H1299	H1299	H1299													H1299	H1299	H1299	H1299
P06733	2	Alpha-enolase OS=Homo sapiens GN=ENO1 PE=1 SV=2	1828.45		0.390628	-0.94	1.33	0.05	H1650	H1650	H1650	H1650	A549	A549	A549	A549	1.16183	0.15	0.85	0.62	2.97427	1.09	1.16	0.97					0.843665	-0.17	0.82	0.39	2.15977	0.77	1.41	0.86	H522	H522	H522	H522	0.726149	-0.32	0.73	0.26	H1650	H1650	H1650	H1650	A549
P11047	0	Laminin subunit gamma-1 OS=Homo sapiens GN=LAMC1 PE=1 SV=3	233.1																										0.980199	-0.02	0.6	0.41	H522	H522	H522	H522	H522	H522	H522	H522	H522	H522	H522	H522	0.960789	-0.04	0.69	0.46	PC9
F8VS61	2	Keratin, type II cytoskeletal 1b OS=Homo sapiens GN=KRT77 PE=1 SV=1	186.59		1.82212	0.6	1.29	0.84	2.2034	0.79	1.19	0.87	1.20925	0.19	0.72	0.7	1.55271	0.44	1.48	0.77	0.852144	-0.16	0.89	0.33	0.704688	-0.35	0.79	0.27	1.47698	0.39	1.2	0.69	0.810584	-0.21	0.85	0.32	0.67032	-0.4	0.8	0.14	0.951229	-0.05	0.9	0.46	1.1275	0.12	1.3	0.53	0.618783
H0YAB8	2	Transforming growth factor-beta-induced protein ig-h3 (Fragment) OS=Homo sapiens GN=TGFBI PE=1 SV=1	1678.11	A549	A549	A549	A549	A549					A549	A549	A549	A549					A549	A549	A549	A549									A549	A549	A549	A549													A549
B4DV12	0	Polyubiquitin-B OS=Homo sapiens GN=UBB PE=1 SV=1	475.51		2.13828	0.76	1.1	0.91	1.28403	0.25	1.09	0.65	0.600496	-0.51	0.83	0.15	3.00417	1.1	0.92	1	1.40495	0.34	0.59	0.9	2.33965	0.85	0.73	0.98	5.00281	1.61	0.87	1	2.33965	0.85	0.59	0.99	3.89619	1.36	0.65	1	1.66529	0.51	0.48	0.98	2.88637	1.06	0.83	1	1.34986
O00468	1	Agrin OS=Homo sapiens GN=AGRN PE=1 SV=5	499.76	PC9																																									PC9	PC9	PC9	PC9	PC9
Q8TEU7	0	Rap guanine nucleotide exchange factor 6 OS=Homo sapiens GN=RAPGEF6 PE=1 SV=2	254.7	H1299													H1299	H1299	H1299	H1299	H1299	H1299	H1299	H1299	H1299	H1299	H1299	H1299													H1299	H1299	H1299	H1299
K7EK77	2	ATP synthase subunit alpha, mitochondrial (Fragment) OS=Homo sapiens GN=ATP5A1 PE=1 SV=1	1259.12	A549	A549	A549	A549	A549					A549	A549	A549	A549					A549	A549	A549	A549									A549	A549	A549	A549													A549
F5GX08	0	Zinc finger protein 140 OS=Homo sapiens GN=ZNF140 PE=4 SV=1	424.97	HPAEpiC					HPAEpiC	HPAEpiC	HPAEpiC	HPAEpiC	HPAEpiC	HPAEpiC	HPAEpiC	HPAEpiC									HPAEpiC	HPAEpiC	HPAEpiC	HPAEpiC									HPAEpiC	HPAEpiC	HPAEpiC	HPAEpiC
E9PMS6	0	LIM domain only protein 7 OS=Homo sapiens GN=LMO7 PE=1 SV=1	162.03	H522																									H522	H522	H522	H522	H522	H522	H522	H522	H522	H522	H522	H522	H522	H522	H522	H522
E9PN46	1	Protein TESPA1 OS=Homo sapiens GN=TESPA1 PE=1 SV=1	648.76	A549	A549	A549	A549	A549					A549	A549	A549	A549					A549	A549	A549	A549									A549	A549	A549	A549													A549
K7EQC3	2	Zinc finger protein 226 (Fragment) OS=Homo sapiens GN=ZNF226 PE=4 SV=1	2354.58	PC9																																									PC9	PC9	PC9	PC9	PC9
E7EMW0	0	Centrosomal protein of 170 kDa OS=Homo sapiens GN=CEP170 PE=1 SV=1	184.75	H522																									H522	H522	H522	H522	H522	H522	H522	H522	H522	H522	H522	H522	H522	H522	H522	H522
P07814	0	Bifunctional glutamate/proline--tRNA ligase OS=Homo sapiens GN=EPRS PE=1 SV=5	92.73	A549	A549	A549	A549	A549					A549	A549	A549	A549					A549	A549	A549	A549									A549	A549	A549	A549													A549
M0QYE7	0	Zinc finger protein 468 (Fragment) OS=Homo sapiens GN=ZNF468 PE=1 SV=1	378.19		1.32313	0.28	3.11	0.58	H1650	H1650	H1650	H1650					H1650	H1650	H1650	H1650									H1650	H1650	H1650	H1650													H1650	H1650	H1650	H1650
F8VS58	1	60S acidic ribosomal protein P0 (Fragment) OS=Homo sapiens GN=RPLP0 PE=1 SV=1	534.04	PC9																																									PC9	PC9	PC9	PC9	PC9
A0A087WY24	0	Neuroblastoma breakpoint family member 12 OS=Homo sapiens GN=NBPF12 PE=4 SV=1	251.66	A549	A549	A549	A549	A549					A549	A549	A549	A549					A549	A549	A549	A549									A549	A549	A549	A549													A549
P35613	0	Basigin OS=Homo sapiens GN=BSG PE=1 SV=2	128.66														H1299	H1299	H1299	H1299	H1299	H1299	H1299	H1299	H1299	H1299	H1299	H1299	H522	H522	H522	H522	H522	H522	H522	H522	H522	H522	H522	H522	2.55998	0.94	2.43	0.79	PC9	PC9	PC9	PC9	PC9
Q2M2I5	2	Keratin, type I cytoskeletal 24 OS=Homo sapiens GN=KRT24 PE=1 SV=1	1145.81		0.980199	-0.02	0.69	0.53	0.594521	-0.52	0.66	0.06	0.606531	-0.5	0.79	0.12	0.970446	-0.03	0.55	0.43	0.99005	-0.01	0.62	0.49	1.63232	0.49	0.66	0.93	1.17351	0.16	0.64	0.7	1.19722	0.18	0.66	0.7	1.97388	0.68	0.72	0.97	1.20925	0.19	0.62	0.72	1.16183	0.15	0.58	0.67	1.1853
O75093	0	Slit homolog 1 protein OS=Homo sapiens GN=SLIT1 PE=2 SV=4	235.32	H1650	H1650	H1650	H1650	H1650	H1650	H1650	H1650	H1650					H1650	H1650	H1650	H1650									H1650	H1650	H1650	H1650													H1650	H1650	H1650	H1650
F6VCX5	0	Phosphorylase b kinase gamma catalytic chain, skeletal muscle/heart isoform OS=Homo sapiens GN=PHKG1 PE=1 SV=1	90.32	HPAEpiC					HPAEpiC	HPAEpiC	HPAEpiC	HPAEpiC	HPAEpiC	HPAEpiC	HPAEpiC	HPAEpiC									HPAEpiC	HPAEpiC	HPAEpiC	HPAEpiC									HPAEpiC	HPAEpiC	HPAEpiC	HPAEpiC
F5H2B9	0	Uveal autoantigen with coiled-coil domains and ankyrin repeats OS=Homo sapiens GN=UACA PE=1 SV=1	264.72	H1650	H1650	H1650	H1650	H1650	H1650	H1650	H1650	H1650					H1650	H1650	H1650	H1650									H1650	H1650	H1650	H1650													H1650	H1650	H1650	H1650
A0A0C4DG33	1	Peroxisome biogenesis factor 1 OS=Homo sapiens GN=PEX1 PE=1 SV=1	154.94	H522																									H522	H522	H522	H522	H522	H522	H522	H522	H522	H522	H522	H522	H522	H522	H522	H522
Q86UQ0	0	Zinc finger protein 589 OS=Homo sapiens GN=ZNF589 PE=1 SV=1	435.01	PC9																																									PC9	PC9	PC9	PC9	PC9
E7EN77	0	Condensin complex subunit 1 (Fragment) OS=Homo sapiens GN=NCAPD2 PE=1 SV=2	317.3	H522																									H522	H522	H522	H522	H522	H522	H522	H522	H522	H522	H522	H522	H522	H522	H522	H522
E9PGF5	0	Tensin-1 OS=Homo sapiens GN=TNS1 PE=1 SV=1	455.51	H522																									H522	H522	H522	H522	H522	H522	H522	H522	H522	H522	H522	H522	H522	H522	H522	H522
K7EJU1	2	Glial fibrillary acidic protein (Fragment) OS=Homo sapiens GN=GFAP PE=1 SV=1	812.15																										H522	H522	H522	H522	0.371577	-0.99	1.91	0.16	H522	H522	H522	H522	H522	H522	H522	H522	PC9	PC9	PC9	PC9	0.353455
K7EQB6	0	DNA ligase 3 (Fragment) OS=Homo sapiens GN=LIG3 PE=1 SV=1	176.11	HPAEpiC					HPAEpiC	HPAEpiC	HPAEpiC	HPAEpiC	HPAEpiC	HPAEpiC	HPAEpiC	HPAEpiC									HPAEpiC	HPAEpiC	HPAEpiC	HPAEpiC									HPAEpiC	HPAEpiC	HPAEpiC	HPAEpiC
F5GWN5	1	Phosphatidylinositol 4-phosphate 3-kinase C2 domain-containing subunit beta OS=Homo sapiens GN=PIK3C2B PE=1 SV=1	221.31	H1299													H1299	H1299	H1299	H1299	H1299	H1299	H1299	H1299	H1299	H1299	H1299	H1299													H1299	H1299	H1299	H1299
Q29940	0	HLA class I histocompatibility antigen, B-59 alpha chain OS=Homo sapiens GN=HLA-B PE=1 SV=1	377.83	H1650	H1650	H1650	H1650	H1650	H1650	H1650	H1650	H1650					H1650	H1650	H1650	H1650									H1650	H1650	H1650	H1650													H1650	H1650	H1650	H1650
P35609	1	Alpha-actinin-2 OS=Homo sapiens GN=ACTN2 PE=1 SV=1	234.27		H1650	H1650	H1650	H1650	0.600496	-0.51	2.64	0.38					H1650	H1650	H1650	H1650									0.83527	-0.18	2.44	0.45	H522	H522	H522	H522	1.39097	0.33	3.12	0.6	H522	H522	H522	H522	H1650	H1650	H1650	H1650
Q15118	0	[Pyruvate dehydrogenase (acetyl-transferring)] kinase isozyme 1, mitochondrial OS=Homo sapiens GN=PDK1 PE=1 SV=1	255.93	H1650	H1650	H1650	H1650	H1650	H1650	H1650	H1650	H1650					H1650	H1650	H1650	H1650									H1650	H1650	H1650	H1650													H1650	H1650	H1650	H1650
P35606	0	Coatomer subunit beta' OS=Homo sapiens GN=COPB2 PE=1 SV=2	282.15	H522																									H522	H522	H522	H522	H522	H522	H522	H522	H522	H522	H522	H522	H522	H522	H522	H522
I3L1Q9	1	G1/S-specific cyclin-E1 (Fragment) OS=Homo sapiens GN=CCNE1 PE=1 SV=6	526.62	A549	A549	A549	A549	A549					A549	A549	A549	A549					A549	A549	A549	A549									A549	A549	A549	A549													A549
Q14028	0	Cyclic nucleotide-gated cation channel beta-1 OS=Homo sapiens GN=CNGB1 PE=1 SV=2	90.91	A549	A549	A549	A549	A549					A549	A549	A549	A549					A549	A549	A549	A549									A549	A549	A549	A549													A549
Q9BY12	1	S phase cyclin A-associated protein in the endoplasmic reticulum OS=Homo sapiens GN=SCAPER PE=1 SV=2	106.94	H1650	H1650	H1650	H1650	H1650	H1650	H1650	H1650	H1650					H1650	H1650	H1650	H1650									H1650	H1650	H1650	H1650													H1650	H1650	H1650	H1650
Q8WUI4	1	Histone deacetylase 7 OS=Homo sapiens GN=HDAC7 PE=1 SV=2	793.44						HPAEpiC	HPAEpiC	HPAEpiC	HPAEpiC	HPAEpiC	HPAEpiC	HPAEpiC	HPAEpiC	H1299	H1299	H1299	H1299	H1299	H1299	H1299	H1299	3.15819	1.15	0.78	1									HPAEpiC	HPAEpiC	HPAEpiC	HPAEpiC	H1299	H1299	H1299	H1299
P11021	2	78 kDa glucose-regulated protein OS=Homo sapiens GN=HSPA5 PE=1 SV=2	691.6		0.778801	-0.25	1.56	0.34	H1650	H1650	H1650	H1650					0.458406	-0.78	1.85	0.24	0.588605	-0.53	1.76	0.32	H1299	H1299	H1299	H1299	0.83527	-0.18	1.15	0.39	1.07251	0.07	1.56	0.49	H522	H522	H522	H522	1.84043	0.61	1.81	0.7	H1650	H1650	H1650	H1650
Q9NWH9	1	SAFB-like transcription modulator OS=Homo sapiens GN=SLTM PE=1 SV=2	150.09		1.03045	0.03	2.67	0.51	H1650	H1650	H1650	H1650	A549	A549	A549	A549	H1650	H1650	H1650	H1650	A549	A549	A549	A549					1.80399	0.59	2.21	0.68	1.75067	0.56	2.22	0.61	H522	H522	H522	H522	H522	H522	H522	H522	H1650	H1650	H1650	H1650	A549
Q8TES7	0	Fas-binding factor 1 OS=Homo sapiens GN=FBF1 PE=1 SV=2	66.85	H522																									H522	H522	H522	H522	H522	H522	H522	H522	H522	H522	H522	H522	H522	H522	H522	H522
P61225	1	Ras-related protein Rap-2b OS=Homo sapiens GN=RAP2B PE=1 SV=1	1497.43																										H522	H522	H522	H522	H522	H522	H522	H522	H522	H522	H522	H522	H522	H522	H522	H522	PC9	PC9	PC9	PC9	PC9
P61224	2	Ras-related protein Rap-1b OS=Homo sapiens GN=RAP1B PE=1 SV=1	1101.23		H1650	H1650	H1650	H1650	0.418952	-0.87	1.77	0.16					0.600496	-0.51	1.45	0.29	H1299	H1299	H1299	H1299	1.41907	0.35	1.96	0.6	1.04081	0.04	0.9	0.49	H522	H522	H522	H522	2.48432	0.91	1.56	0.86	1.75067	0.56	1.29	0.77	1.59999	0.47	0.96	0.86	PC9
K7EJT5	1	60S ribosomal protein L22 (Fragment) OS=Homo sapiens GN=RPL22 PE=1 SV=1	670	H522																									H522	H522	H522	H522	H522	H522	H522	H522	H522	H522	H522	H522	H522	H522	H522	H522
Q86UP2	0	Kinectin OS=Homo sapiens GN=KTN1 PE=1 SV=1	222.62		2.55998	0.94	1.54	0.9	0.657047	-0.42	1.93	0.38	0.256661	-1.36	1.54	0.06	H1650	H1650	H1650	H1650	A549	A549	A549	A549	HPAEpiC	HPAEpiC	HPAEpiC	HPAEpiC	0.895834	-0.11	1.84	0.46	0.349938	-1.05	1.77	0.11	1.36343	0.31	2.14	0.61	H522	H522	H522	H522	H1650	H1650	H1650	H1650	A549
Q641Q2	0	WASH complex subunit FAM21A OS=Homo sapiens GN=FAM21A PE=1 SV=3	321.15	HPAEpiC					HPAEpiC	HPAEpiC	HPAEpiC	HPAEpiC	HPAEpiC	HPAEpiC	HPAEpiC	HPAEpiC									HPAEpiC	HPAEpiC	HPAEpiC	HPAEpiC									HPAEpiC	HPAEpiC	HPAEpiC	HPAEpiC
O00443	1	Phosphatidylinositol 4-phosphate 3-kinase C2 domain-containing subunit alpha OS=Homo sapiens GN=PIK3C2A PE=1 SV=2	144.98														H1299	H1299	H1299	H1299	H1299	H1299	H1299	H1299	H1299	H1299	H1299	H1299													H1299	H1299	H1299	H1299	PC9	PC9	PC9	PC9	PC9
H0YMX6	0	Little elongation complex subunit 2 (Fragment) OS=Homo sapiens GN=ICE2 PE=1 SV=1	426.32	A549	A549	A549	A549	A549					A549	A549	A549	A549					A549	A549	A549	A549									A549	A549	A549	A549													A549
E7ETB9	0	Dystonin (Fragment) OS=Homo sapiens GN=DST PE=1 SV=1	147.45		A549	A549	A549	A549	HPAEpiC	HPAEpiC	HPAEpiC	HPAEpiC	0.794534	-0.23	2.69	0.45					A549	A549	A549	A549	HPAEpiC	HPAEpiC	HPAEpiC	HPAEpiC					A549	A549	A549	A549	HPAEpiC	HPAEpiC	HPAEpiC	HPAEpiC									A549
A0A075B6Z2	2	Protein TRAJ56 (Fragment) OS=Homo sapiens GN=TRAJ56 PE=4 SV=1	14690.5	H1299													H1299	H1299	H1299	H1299	H1299	H1299	H1299	H1299	H1299	H1299	H1299	H1299													H1299	H1299	H1299	H1299
Q6IS14	1	Eukaryotic translation initiation factor 5A-1-like OS=Homo sapiens GN=EIF5AL1 PE=2 SV=2	803.91	PC9																																									PC9	PC9	PC9	PC9	PC9
E9PN25	2	Heat shock cognate 71 kDa protein (Fragment) OS=Homo sapiens GN=HSPA8 PE=1 SV=1	1015.16														H1299	H1299	H1299	H1299	2.2705	0.82	1.83	0.85	H1299	H1299	H1299	H1299	H522	H522	H522	H522	3.18993	1.16	1.57	0.91	H522	H522	H522	H522	1.40495	0.34	0.77	0.75
Q9H1P6	0	Uncharacterized protein C20orf85 OS=Homo sapiens GN=C20orf85 PE=2 SV=1	314.83	H522																									H522	H522	H522	H522	H522	H522	H522	H522	H522	H522	H522	H522	H522	H522	H522	H522
E7ETB4	2	Clusterin (Fragment) OS=Homo sapiens GN=CLU PE=1 SV=1	993.01	A549	A549	A549	A549	A549					A549	A549	A549	A549					A549	A549	A549	A549									A549	A549	A549	A549													A549
G5E9A8	0	Histone-lysine N-methyltransferase SUV39H2 OS=Homo sapiens GN=SUV39H2 PE=1 SV=1	602.7	PC9																																									PC9	PC9	PC9	PC9	PC9
E9PN20	0	Zinc finger protein 595 OS=Homo sapiens GN=ZNF595 PE=1 SV=1	401.13	H1650	H1650	H1650	H1650	H1650	H1650	H1650	H1650	H1650					H1650	H1650	H1650	H1650									H1650	H1650	H1650	H1650													H1650	H1650	H1650	H1650
Q3MIT2	0	Putative tRNA pseudouridine synthase Pus10 OS=Homo sapiens GN=PUS10 PE=1 SV=1	399.6	H522																									H522	H522	H522	H522	H522	H522	H522	H522	H522	H522	H522	H522	H522	H522	H522	H522
M0QYC1	0	Rho guanine nucleotide exchange factor 1 (Fragment) OS=Homo sapiens GN=ARHGEF1 PE=1 SV=1	187.78	H522																									H522	H522	H522	H522	H522	H522	H522	H522	H522	H522	H522	H522	H522	H522	H522	H522
A0A087WY00	1	Unconventional myosin-Va OS=Homo sapiens GN=MYO5A PE=1 SV=1	739.37		A549	A549	A549	A549	HPAEpiC	HPAEpiC	HPAEpiC	HPAEpiC	0.631284	-0.46	1.75	0.31	H1299	H1299	H1299	H1299	1.49182	0.4	1.13	0.71	2.36316	0.86	1.47	0.82					0.869358	-0.14	1.55	0.4	1.37713	0.32	1.69	0.66	0.582748	-0.54	1.29	0.22	PC9	PC9	PC9	PC9	0.852144
P06702	2	Protein S100-A9 OS=Homo sapiens GN=S100A9 PE=1 SV=1	1372.86	H522																									H522	H522	H522	H522	H522	H522	H522	H522	H522	H522	H522	H522	H522	H522	H522	H522
A0A0D9SGI1	0	Membrane-associated guanylate kinase, WW and PDZ domain-containing protein 2 OS=Homo sapiens GN=MAGI2 PE=1 SV=1	131.54																										H522	H522	H522	H522	H522	H522	H522	H522	H522	H522	H522	H522	H522	H522	H522	H522	PC9	PC9	PC9	PC9	PC9
Q96FQ6	2	Protein S100-A16 OS=Homo sapiens GN=S100A16 PE=1 SV=1	1276.83																										H522	H522	H522	H522	H522	H522	H522	H522	H522	H522	H522	H522	H522	H522	H522	H522	PC9	PC9	PC9	PC9	PC9
Q8TF39	0	Zinc finger protein 483 OS=Homo sapiens GN=ZNF483 PE=1 SV=3	199.23	HPAEpiC					HPAEpiC	HPAEpiC	HPAEpiC	HPAEpiC	HPAEpiC	HPAEpiC	HPAEpiC	HPAEpiC									HPAEpiC	HPAEpiC	HPAEpiC	HPAEpiC									HPAEpiC	HPAEpiC	HPAEpiC	HPAEpiC
Q9Y5B0	2	RNA polymerase II subunit A C-terminal domain phosphatase OS=Homo sapiens GN=CTDP1 PE=1 SV=3	1720.44		H1650	H1650	H1650	H1650	H1650	H1650	H1650	H1650					H1650	H1650	H1650	H1650									0.22091	-1.51	2.33	0.15	H522	H522	H522	H522	H522	H522	H522	H522	H522	H522	H522	H522	H1650	H1650	H1650	H1650
Q6P9H4	0	Connector enhancer of kinase suppressor of ras 3 OS=Homo sapiens GN=CNKSR3 PE=1 SV=1	410.89	H522																									H522	H522	H522	H522	H522	H522	H522	H522	H522	H522	H522	H522	H522	H522	H522	H522
E7EN55	1	Luc7-like protein 3 OS=Homo sapiens GN=LUC7L3 PE=1 SV=1	911.92		A549	A549	A549	A549					A549	A549	A549	A549					A549	A549	A549	A549									A549	A549	A549	A549									PC9	PC9	PC9	PC9	0.458406
H0YMW4	2	Annexin (Fragment) OS=Homo sapiens GN=ANXA2 PE=1 SV=1	30642.3		0.332871	-1.1	0.64	0	0.138069	-1.98	1.13	0	0.414783	-0.88	1.03	0.06	H1650	H1650	H1650	H1650	A549	A549	A549	A549	HPAEpiC	HPAEpiC	HPAEpiC	HPAEpiC	0.436049	-0.83	0.4	0	1.30996	0.27	0.74	0.75	3.15819	1.15	0.98	0.99	H522	H522	H522	H522	1	0	0.37	0.49	3.00417
Q9UJX4	0	Anaphase-promoting complex subunit 5 OS=Homo sapiens GN=ANAPC5 PE=1 SV=2	408.09	PC9																																									PC9	PC9	PC9	PC9	PC9
E9PMP7	0	LIM domain only protein 7 (Fragment) OS=Homo sapiens GN=LMO7 PE=1 SV=6	156.78	H522																									H522	H522	H522	H522	H522	H522	H522	H522	H522	H522	H522	H522	H522	H522	H522	H522
Q3MIS6	0	Zinc finger protein 528 OS=Homo sapiens GN=ZNF528 PE=2 SV=1	330.2	H1650	H1650	H1650	H1650	H1650	H1650	H1650	H1650	H1650					H1650	H1650	H1650	H1650									H1650	H1650	H1650	H1650													H1650	H1650	H1650	H1650
F8VS29	0	Centrosomal protein of 290 kDa (Fragment) OS=Homo sapiens GN=CEP290 PE=1 SV=2	226.75	PC9																																									PC9	PC9	PC9	PC9	PC9
E9PN11	2	Rho-related GTP-binding protein RhoC (Fragment) OS=Homo sapiens GN=RHOC PE=3 SV=2	1429.89	PC9																																									PC9	PC9	PC9	PC9	PC9
E9PMP1	1	Suppression of tumorigenicity 5 protein (Fragment) OS=Homo sapiens GN=ST5 PE=1 SV=1	691.68														H1299	H1299	H1299	H1299	H1299	H1299	H1299	H1299	0.0706512	-2.65	2.26	0.02													H1299	H1299	H1299	H1299
C9JZI8	0	Vigilin (Fragment) OS=Homo sapiens GN=HDLBP PE=1 SV=2	368.96	H522																									H522	H522	H522	H522	H522	H522	H522	H522	H522	H522	H522	H522	H522	H522	H522	H522
A0A0D9SGH8	1	Transcription factor 7-like 2 OS=Homo sapiens GN=TCF7L2 PE=1 SV=1	667.77	A549	A549	A549	A549	A549					A549	A549	A549	A549					A549	A549	A549	A549									A549	A549	A549	A549													A549
Q9H201	0	Epsin-3 OS=Homo sapiens GN=EPN3 PE=2 SV=1	312.12	A549	A549	A549	A549	A549					A549	A549	A549	A549					A549	A549	A549	A549									A549	A549	A549	A549													A549
Q03169	2	Tumor necrosis factor alpha-induced protein 2 OS=Homo sapiens GN=TNFAIP2 PE=2 SV=2	619.27	H522																									H522	H522	H522	H522	H522	H522	H522	H522	H522	H522	H522	H522	H522	H522	H522	H522
Q14008	1	Cytoskeleton-associated protein 5 OS=Homo sapiens GN=CKAP5 PE=1 SV=3	102.77																																										PC9	PC9	PC9	PC9	PC9
H0Y4E0	2	Ubiquitin carboxyl-terminal hydrolase isozyme L5 (Fragment) OS=Homo sapiens GN=UCHL5 PE=1 SV=1	754.83	PC9																																									PC9	PC9	PC9	PC9	PC9
Q5T2N8	0	ATPase family AAA domain-containing protein 3C OS=Homo sapiens GN=ATAD3C PE=2 SV=2	167.45	H522																									H522	H522	H522	H522	H522	H522	H522	H522	H522	H522	H522	H522	H522	H522	H522	H522
Q14004	0	Cyclin-dependent kinase 13 OS=Homo sapiens GN=CDK13 PE=1 SV=2	454.16	H522																									H522	H522	H522	H522	H522	H522	H522	H522	H522	H522	H522	H522	H522	H522	H522	H522
A0A0C4DG06	0	Leucine-rich PPR motif-containing protein, mitochondrial OS=Homo sapiens GN=LRPPRC PE=1 SV=1	211.23	H1650	H1650	H1650	H1650	H1650	H1650	H1650	H1650	H1650					H1650	H1650	H1650	H1650									H1650	H1650	H1650	H1650													H1650	H1650	H1650	H1650
A7E2Y1	0	Myosin-7B OS=Homo sapiens GN=MYH7B PE=1 SV=3	350.57	PC9																																									PC9	PC9	PC9	PC9	PC9
P51451	0	Tyrosine-protein kinase Blk OS=Homo sapiens GN=BLK PE=1 SV=3	189.99	HPAEpiC					HPAEpiC	HPAEpiC	HPAEpiC	HPAEpiC	HPAEpiC	HPAEpiC	HPAEpiC	HPAEpiC									HPAEpiC	HPAEpiC	HPAEpiC	HPAEpiC									HPAEpiC	HPAEpiC	HPAEpiC	HPAEpiC
P61204	2	ADP-ribosylation factor 3 OS=Homo sapiens GN=ARF3 PE=1 SV=2	3791.21		0.843665	-0.17	1.42	0.42	0.491644	-0.71	1.45	0.17	0.582748	-0.54	1.54	0.31	1.03045	0.03	1.3	0.52	1.2214	0.2	1.25	0.61	2.09594	0.74	1.5	0.81	1.29693	0.26	1.23	0.7	1.53726	0.43	1.16	0.71	2.63794	0.97	1.2	0.9	1.2586	0.23	1.26	0.64	2.33965	0.85	1.06	0.92	2.77319
E9PGC5	0	Receptor-type tyrosine-protein phosphatase kappa OS=Homo sapiens GN=PTPRK PE=1 SV=1	130.73	PC9																																									PC9	PC9	PC9	PC9	PC9
D6RF38	0	Protein FAM160A1 (Fragment) OS=Homo sapiens GN=FAM160A1 PE=1 SV=1	451.81	HPAEpiC					HPAEpiC	HPAEpiC	HPAEpiC	HPAEpiC	HPAEpiC	HPAEpiC	HPAEpiC	HPAEpiC									HPAEpiC	HPAEpiC	HPAEpiC	HPAEpiC									HPAEpiC	HPAEpiC	HPAEpiC	HPAEpiC
A0A075B793	0	GRIP1-associated protein 1 OS=Homo sapiens GN=GRIPAP1 PE=1 SV=2	219.89	PC9																																									PC9	PC9	PC9	PC9	PC9
Q8TEQ0	0	Sorting nexin-29 OS=Homo sapiens GN=SNX29 PE=1 SV=3	147.62	H522																									H522	H522	H522	H522	H522	H522	H522	H522	H522	H522	H522	H522	H522	H522	H522	H522
S4R3I7	0	SH3 domain-containing YSC84-like protein 1 (Fragment) OS=Homo sapiens GN=SH3YL1 PE=1 SV=1	417.43	PC9																																									PC9	PC9	PC9	PC9	PC9
C9JA69	0	HMG box transcription factor BBX OS=Homo sapiens GN=BBX PE=1 SV=1	142.27	H1299													H1299	H1299	H1299	H1299	H1299	H1299	H1299	H1299	H1299	H1299	H1299	H1299													H1299	H1299	H1299	H1299
Q8WUF5	0	RelA-associated inhibitor OS=Homo sapiens GN=PPP1R13L PE=1 SV=4	808.37	H522																									H522	H522	H522	H522	H522	H522	H522	H522	H522	H522	H522	H522	H522	H522	H522	H522
I3L1N3	0	Phosphorylase b kinase regulatory subunit beta (Fragment) OS=Homo sapiens GN=PHKB PE=1 SV=1	317.87						HPAEpiC	HPAEpiC	HPAEpiC	HPAEpiC	HPAEpiC	HPAEpiC	HPAEpiC	HPAEpiC									HPAEpiC	HPAEpiC	HPAEpiC	HPAEpiC	H522	H522	H522	H522	H522	H522	H522	H522	1.19722	0.18	1.55	0.58	H522	H522	H522	H522
D3VVH9	0	Ataxin 3 variant m OS=Homo sapiens GN=ATXN3 PE=1 SV=1	476.89	PC9																																									PC9	PC9	PC9	PC9	PC9
Q96G03	0	Phosphoglucomutase-2 OS=Homo sapiens GN=PGM2 PE=1 SV=4	415.73	H522																									H522	H522	H522	H522	H522	H522	H522	H522	H522	H522	H522	H522	H522	H522	H522	H522
Q96G01	0	Protein bicaudal D homolog 1 OS=Homo sapiens GN=BICD1 PE=1 SV=3	175.19	A549	A549	A549	A549	A549					A549	A549	A549	A549					A549	A549	A549	A549									A549	A549	A549	A549													A549
Q8N9K5	1	Zinc finger protein 565 OS=Homo sapiens GN=ZNF565 PE=2 SV=2	627.43	H522																									H522	H522	H522	H522	H522	H522	H522	H522	H522	H522	H522	H522	H522	H522	H522	H522
H0YMU9	2	Annexin OS=Homo sapiens GN=ANXA2 PE=1 SV=1	42995.4		0.304221	-1.19	0.64	0	0.126186	-2.07	0.9	0	0.414783	-0.88	1.19	0.06	0.16696	-1.79	1.03	0	0.543351	-0.61	1.07	0.18	1.32313	0.28	1.5	0.69	0.414783	-0.88	0.33	0	1.34986	0.3	0.61	0.8	3.28708	1.19	0.88	1	2.48432	0.91	0.96	0.99	1	0	0.29	0.58	3.28708
E9PGB6	0	Coiled-coil alpha-helical rod protein 1 (Fragment) OS=Homo sapiens GN=CCHCR1 PE=4 SV=1	554.65	A549	A549	A549	A549	A549					A549	A549	A549	A549					A549	A549	A549	A549									A549	A549	A549	A549													A549
F5H8J8	0	Guanine nucleotide-binding protein G(I)/G(S)/G(T) subunit beta-3 (Fragment) OS=Homo sapiens GN=GNB3 PE=1 SV=1	428.48	H1299													H1299	H1299	H1299	H1299	H1299	H1299	H1299	H1299	H1299	H1299	H1299	H1299													H1299	H1299	H1299	H1299
D6REQ7	0	Protein ZGRF1 OS=Homo sapiens GN=ZGRF1 PE=4 SV=1	494.12	A549	A549	A549	A549	A549					A549	A549	A549	A549					A549	A549	A549	A549									A549	A549	A549	A549													A549
K7EJQ1	0	Arginine-glutamic acid dipeptide repeats protein (Fragment) OS=Homo sapiens GN=RERE PE=4 SV=1	502.85		H1650	H1650	H1650	H1650	H1650	H1650	H1650	H1650	0.786628	-0.24	3.27	0.44	H1650	H1650	H1650	H1650	A549	A549	A549	A549					H1650	H1650	H1650	H1650	H522	H522	H522	H522	H522	H522	H522	H522	H522	H522	H522	H522	H1650	H1650	H1650	H1650	A549
O95273	0	Cyclin-D1-binding protein 1 OS=Homo sapiens GN=CCNDBP1 PE=1 SV=2	858.08	PC9																																									PC9	PC9	PC9	PC9	PC9
A0A087WXL6	1	Uncharacterized protein OS=Homo sapiens GN=VPS11 PE=1 SV=1	590.02	A549	A549	A549	A549	A549					A549	A549	A549	A549					A549	A549	A549	A549									A549	A549	A549	A549													A549
A0A0D9SGF8	0	Membrane associated guanylate kinase, WW and PDZ domain containing 2, isoform CRA_c OS=Homo sapiens GN=MAGI2 PE=1 SV=1	131.54																										H522	H522	H522	H522	H522	H522	H522	H522	H522	H522	H522	H522	H522	H522	H522	H522	PC9	PC9	PC9	PC9	PC9
O75044	0	SLIT-ROBO Rho GTPase-activating protein 2 OS=Homo sapiens GN=SRGAP2 PE=1 SV=2	197.81	PC9																																									PC9	PC9	PC9	PC9	PC9
I3L1M7	0	Transcription factor 20 (Fragment) OS=Homo sapiens GN=TCF20 PE=1 SV=1	467.63		H1650	H1650	H1650	H1650	H1650	H1650	H1650	H1650					0.923116	-0.08	3.36	0.46	H1299	H1299	H1299	H1299	H1299	H1299	H1299	H1299	H1650	H1650	H1650	H1650									H1299	H1299	H1299	H1299	H1650	H1650	H1650	H1650
C9JZG1	0	Eukaryotic translation initiation factor 3 subunit B (Fragment) OS=Homo sapiens GN=EIF3B PE=1 SV=1	321.35	H522																									H522	H522	H522	H522	H522	H522	H522	H522	H522	H522	H522	H522	H522	H522	H522	H522
C9IYH5	1	PERQ amino acid-rich with GYF domain-containing protein 2 (Fragment) OS=Homo sapiens GN=GIGYF2 PE=1 SV=1	576.32	A549	A549	A549	A549	A549					A549	A549	A549	A549					A549	A549	A549	A549									A549	A549	A549	A549													A549
A0A0C4DFM8	1	Myosin-14 OS=Homo sapiens GN=MYH14 PE=1 SV=1	482.67	PC9																																									PC9	PC9	PC9	PC9	PC9
Q96FN5	0	Kinesin-like protein KIF12 OS=Homo sapiens GN=KIF12 PE=1 SV=3	312.62	PC9																																									PC9	PC9	PC9	PC9	PC9
A0A0C4DFM7	1	Terminal uridylyltransferase 4 OS=Homo sapiens GN=ZCCHC11 PE=1 SV=1	429.88														H1299	H1299	H1299	H1299	H1299	H1299	H1299	H1299	H1299	H1299	H1299	H1299	H522	H522	H522	H522	H522	H522	H522	H522	H522	H522	H522	H522	0.810584	-0.21	2.65	0.43
F6XY72	2	HCG2001850, isoform CRA_c OS=Homo sapiens GN=NME1-NME2 PE=1 SV=2	1663.16	PC9																																									PC9	PC9	PC9	PC9	PC9
Q86UL8	0	Membrane-associated guanylate kinase, WW and PDZ domain-containing protein 2 OS=Homo sapiens GN=MAGI2 PE=1 SV=3	131.54																										H522	H522	H522	H522	H522	H522	H522	H522	H522	H522	H522	H522	H522	H522	H522	H522	PC9	PC9	PC9	PC9	PC9
H3BQA6	0	Cyclin-D1-binding protein 1 OS=Homo sapiens GN=CCNDBP1 PE=1 SV=1	830.21	PC9																																									PC9	PC9	PC9	PC9	PC9
H0YMT9	2	Annexin (Fragment) OS=Homo sapiens GN=ANXA2 PE=1 SV=1	30642.3		0.357007	-1.03	0.81	0	0.136695	-1.99	1.07	0	0.379083	-0.97	1.35	0.07	0.16696	-1.79	1.34	0	0.467666	-0.76	1.52	0.14	1.2214	0.2	1.54	0.61	0.423162	-0.86	0.34	0	1.1853	0.17	0.66	0.64	3.12677	1.14	1.13	0.97	2.53451	0.93	1.36	0.92	1.0202	0.02	0.34	0.55	2.85765
P18085	2	ADP-ribosylation factor 4 OS=Homo sapiens GN=ARF4 PE=1 SV=3	2880.88		0.860708	-0.15	1.58	0.44	0.571209	-0.56	1.71	0.31	0.66365	-0.41	1.97	0.36	1.27125	0.24	1.64	0.58	1.47698	0.39	1.68	0.56	2.22554	0.8	1.5	0.84	1.19722	0.18	1.37	0.59	1.39097	0.33	1.37	0.68	2.09594	0.74	1.46	0.83	0.941765	-0.06	1.38	0.47	1.99372	0.69	1.25	0.83	2.31637
K7EJP1	2	ATP synthase subunit alpha, mitochondrial (Fragment) OS=Homo sapiens GN=ATP5A1 PE=1 SV=6	695.68	A549	A549	A549	A549	A549					A549	A549	A549	A549					A549	A549	A549	A549									A549	A549	A549	A549													A549
Q7Z3Z0	2	Keratin, type I cytoskeletal 25 OS=Homo sapiens GN=KRT25 PE=1 SV=1	1220.74		1.53726	0.43	0.42	0.99	1.84043	0.61	0.35	1	1.19722	0.18	0.35	0.8	2.33965	0.85	0.42	1	1.52196	0.42	0.31	0.99	1.27125	0.24	0.3	0.91	1.97388	0.68	0.39	1	1.28403	0.25	0.41	0.88	1.07251	0.07	0.37	0.64	0.843665	-0.17	0.39	0.23	0.970446	-0.03	0.46	0.45	0.631284
H0YN52	2	Annexin (Fragment) OS=Homo sapiens GN=ANXA2 PE=1 SV=1	7109.44		0.336216	-1.09	1.33	0.02	H1650	H1650	H1650	H1650					H1650	H1650	H1650	H1650									0.313486	-1.16	0.88	0	0.923116	-0.08	1.4	0.45	H522	H522	H522	H522	H522	H522	H522	H522	0.878095	-0.13	0.72	0.36	2.58571
Q9UQB3	0	Catenin delta-2 OS=Homo sapiens GN=CTNND2 PE=1 SV=3	106.67	H522																									H522	H522	H522	H522	H522	H522	H522	H522	H522	H522	H522	H522	H522	H522	H522	H522
F8VRN8	0	LIM domain and actin-binding protein 1 OS=Homo sapiens GN=LIMA1 PE=1 SV=1	291.96						HPAEpiC	HPAEpiC	HPAEpiC	HPAEpiC	HPAEpiC	HPAEpiC	HPAEpiC	HPAEpiC									HPAEpiC	HPAEpiC	HPAEpiC	HPAEpiC									0.637628	-0.45	3.52	0.42
B1ALC3	0	Kinesin-like protein OS=Homo sapiens GN=KIF12 PE=1 SV=1	269.18	PC9																																									PC9	PC9	PC9	PC9	PC9
F8VXZ8	1	Decorin (Fragment) OS=Homo sapiens GN=DCN PE=1 SV=1	654.4	HPAEpiC					HPAEpiC	HPAEpiC	HPAEpiC	HPAEpiC	HPAEpiC	HPAEpiC	HPAEpiC	HPAEpiC									HPAEpiC	HPAEpiC	HPAEpiC	HPAEpiC									HPAEpiC	HPAEpiC	HPAEpiC	HPAEpiC
Q9H892	1	Tetratricopeptide repeat protein 12 OS=Homo sapiens GN=TTC12 PE=1 SV=2	473.75	H522																									H522	H522	H522	H522	H522	H522	H522	H522	H522	H522	H522	H522	H522	H522	H522	H522
F8VXZ7	1	Tubulin alpha-1A chain (Fragment) OS=Homo sapiens GN=TUBA1A PE=4 SV=1	541.21														H1299	H1299	H1299	H1299	H1299	H1299	H1299	H1299	H1299	H1299	H1299	H1299	H522	H522	H522	H522	H522	H522	H522	H522	H522	H522	H522	H522	0.895834	-0.11	1.36	0.44
D6R978	2	cGMP-gated cation channel alpha-1 (Fragment) OS=Homo sapiens GN=CNGA1 PE=4 SV=1	1436.93	A549	A549	A549	A549	A549					A549	A549	A549	A549					A549	A549	A549	A549									A549	A549	A549	A549													A549
P62987	0	Ubiquitin-60S ribosomal protein L40 OS=Homo sapiens GN=UBA52 PE=1 SV=2	475.51		2.24791	0.81	0.97	0.94	1.33643	0.29	1.05	0.69	0.594521	-0.52	0.79	0.09	3.52542	1.26	0.77	0.99	1.56831	0.45	0.65	0.9	2.63794	0.97	0.76	1	5.58453	1.72	0.87	1	2.48432	0.91	0.55	1	4.1787	1.43	0.72	1	1.58407	0.46	0.42	0.98	3.25437	1.18	0.89	0.99	1.44773
Q5T987	2	Inter-alpha-trypsin inhibitor heavy chain H2 (Fragment) OS=Homo sapiens GN=ITIH2 PE=1 SV=1	1544.48		A549	A549	A549	A549	HPAEpiC	HPAEpiC	HPAEpiC	HPAEpiC	1.09417	0.09	0.78	0.54					A549	A549	A549	A549	HPAEpiC	HPAEpiC	HPAEpiC	HPAEpiC	H522	H522	H522	H522	0.283654	-1.26	1.23	0.01	0.25924	-1.35	1.45	0.02	H522	H522	H522	H522					A549
Q7Z3Y9	2	Keratin, type I cytoskeletal 26 OS=Homo sapiens GN=KRT26 PE=1 SV=2	879.96		0.818731	-0.2	0.91	0.34	2.2705	0.82	0.75	0.99	2.7456	1.01	0.87	1					A549	A549	A549	A549	HPAEpiC	HPAEpiC	HPAEpiC	HPAEpiC	1.80399	0.59	0.82	0.94	2.18147	0.78	0.72	0.98	0.794534	-0.23	0.58	0.26	H522	H522	H522	H522	1.2586	0.23	1.02	0.67	1.52196
Q7Z3Y8	2	Keratin, type I cytoskeletal 27 OS=Homo sapiens GN=KRT27 PE=1 SV=2	1336.52		1.52196	0.42	0.43	0.98	1.89648	0.64	0.43	1	1.23368	0.21	0.35	0.88	2.24791	0.81	0.33	1	1.46228	0.38	0.36	0.98	1.1853	0.17	0.28	0.86	2.07508	0.73	0.47	1	1.34986	0.3	0.45	0.9	1.09417	0.09	0.38	0.65	0.923116	-0.08	0.4	0.31	0.895834	-0.11	0.52	0.35	0.588605
Q5T985	2	Inter-alpha-trypsin inhibitor heavy chain H2 OS=Homo sapiens GN=ITIH2 PE=1 SV=1	1671.73		A549	A549	A549	A549	HPAEpiC	HPAEpiC	HPAEpiC	HPAEpiC	1.82212	0.6	0.51	0.97	H1299	H1299	H1299	H1299	0.453845	-0.79	0.58	0	0.249075	-1.39	0.63	0	H522	H522	H522	H522	0.582748	-0.54	0.69	0.08	0.319819	-1.14	0.64	0	1.28403	0.25	0.84	0.75					1.99372
Q7Z3Y7	2	Keratin, type I cytoskeletal 28 OS=Homo sapiens GN=KRT28 PE=1 SV=2	1583.2		1.36343	0.31	0.37	0.96	1.47698	0.39	0.37	0.97	1.08329	0.08	0.36	0.71	1.99372	0.69	0.31	1	1.47698	0.39	0.31	0.99	1.34986	0.3	0.33	0.96	1.93479	0.66	0.44	1	1.43333	0.36	0.3	0.97	1.30996	0.27	0.34	0.96	0.970446	-0.03	0.33	0.4	0.913931	-0.09	0.5	0.34	0.67032
K7EK07	2	Histone H3 (Fragment) OS=Homo sapiens GN=H3F3B PE=1 SV=1	8177.5		A549	A549	A549	A549	HPAEpiC	HPAEpiC	HPAEpiC	HPAEpiC	0.516851	-0.66	1.25	0.14	H1299	H1299	H1299	H1299	0.444858	-0.81	1.46	0.14	0.860708	-0.15	1.67	0.42	H522	H522	H522	H522	0.644036	-0.44	0.94	0.18	1.24608	0.22	1.25	0.62	1.44773	0.37	1.54	0.67	PC9	PC9	PC9	PC9	0.212248
K7EK05	2	Zinc finger protein 226 OS=Homo sapiens GN=ZNF226 PE=4 SV=1	1958.2	PC9																																									PC9	PC9	PC9	PC9	PC9
H0YN48	0	Uveal autoantigen with coiled-coil domains and ankyrin repeats (Fragment) OS=Homo sapiens GN=UACA PE=1 SV=1	195.96	H1650	H1650	H1650	H1650	H1650	H1650	H1650	H1650	H1650					H1650	H1650	H1650	H1650									H1650	H1650	H1650	H1650													H1650	H1650	H1650	H1650
K7EK04	0	Pleckstrin homology domain-containing family H member 3 (Fragment) OS=Homo sapiens GN=PLEKHH3 PE=1 SV=1	258.4	HPAEpiC					HPAEpiC	HPAEpiC	HPAEpiC	HPAEpiC	HPAEpiC	HPAEpiC	HPAEpiC	HPAEpiC									HPAEpiC	HPAEpiC	HPAEpiC	HPAEpiC									HPAEpiC	HPAEpiC	HPAEpiC	HPAEpiC
A0A075B764	0	Neuroblastoma breakpoint family member 12 OS=Homo sapiens GN=NBPF12 PE=4 SV=1	251.66	A549	A549	A549	A549	A549					A549	A549	A549	A549					A549	A549	A549	A549									A549	A549	A549	A549													A549
F5H8H6	2	L-lactate dehydrogenase A chain OS=Homo sapiens GN=LDHA PE=1 SV=1	2037.36																										H522	H522	H522	H522	H522	H522	H522	H522	H522	H522	H522	H522	H522	H522	H522	H522	PC9	PC9	PC9	PC9	PC9
H0YN42	2	Annexin (Fragment) OS=Homo sapiens GN=ANXA2 PE=1 SV=1	44134.4		0.329559	-1.11	0.57	0	0.139457	-1.97	0.9	0	0.423162	-0.86	0.95	0.05	0.146607	-1.92	1.21	0	0.444858	-0.81	1.12	0.13	1.05127	0.05	1.47	0.56	0.414783	-0.88	0.35	0	1.2586	0.23	0.59	0.75	2.97427	1.09	0.84	0.98	2.82922	1.04	1.18	0.97	1.05127	0.05	0.26	0.59	3.18993
Q9UJT2	0	Testis-specific serine kinase substrate OS=Homo sapiens GN=TSKS PE=1 SV=3	212.92	HPAEpiC					HPAEpiC	HPAEpiC	HPAEpiC	HPAEpiC	HPAEpiC	HPAEpiC	HPAEpiC	HPAEpiC									HPAEpiC	HPAEpiC	HPAEpiC	HPAEpiC									HPAEpiC	HPAEpiC	HPAEpiC	HPAEpiC
A5A3E0	2	POTE ankyrin domain family member F OS=Homo sapiens GN=POTEF PE=1 SV=2	1116.89		1.08329	0.08	0.35	0.65	0.310367	-1.17	0.62	0	0.286505	-1.25	0.64	0	0.522046	-0.65	0.52	0	0.481909	-0.73	0.59	0	1.66529	0.51	0.76	0.91	0.802519	-0.22	0.36	0.11	0.740818	-0.3	0.35	0.05	2.55998	0.94	0.6	1	1.53726	0.43	0.6	0.95	0.472367	-0.75	0.44	0	0.436049
Q9H1K0	0	Rabenosyn-5 OS=Homo sapiens GN=RBSN PE=1 SV=2	411.38	H522																									H522	H522	H522	H522	H522	H522	H522	H522	H522	H522	H522	H522	H522	H522	H522	H522
Q15771	0	Ras-related protein Rab-30 OS=Homo sapiens GN=RAB30 PE=1 SV=2	173.23														H1299	H1299	H1299	H1299	H1299	H1299	H1299	H1299	H1299	H1299	H1299	H1299	H522	H522	H522	H522	H522	H522	H522	H522	H522	H522	H522	H522	1.80399	0.59	1.88	0.71
P62979	0	Ubiquitin-40S ribosomal protein S27a OS=Homo sapiens GN=RPS27A PE=1 SV=2	475.51		2.117	0.75	1.02	0.92	1.39097	0.33	1.2	0.79	0.657047	-0.42	0.83	0.13	3.12677	1.14	0.99	1	1.47698	0.39	0.66	0.84	2.24791	0.81	0.77	0.99	5.15517	1.64	0.93	1	2.43513	0.89	0.6	0.99	3.6693	1.3	0.79	1	1.63232	0.49	0.48	0.96	3.00417	1.1	0.96	1	1.41907
Q9NQ66	0	1-phosphatidylinositol 4,5-bisphosphate phosphodiesterase beta-1 OS=Homo sapiens GN=PLCB1 PE=1 SV=1	112.93	PC9																																									PC9	PC9	PC9	PC9	PC9
P10599	2	Thioredoxin OS=Homo sapiens GN=TXN PE=1 SV=3	2389.49																										H522	H522	H522	H522	H522	H522	H522	H522	H522	H522	H522	H522	H522	H522	H522	H522	PC9	PC9	PC9	PC9	PC9
Q8N9H8	0	Exonuclease mut-7 homolog OS=Homo sapiens GN=EXD3 PE=2 SV=3	275.07	H522																									H522	H522	H522	H522	H522	H522	H522	H522	H522	H522	H522	H522	H522	H522	H522	H522
Q96SE7	0	Zinc finger protein 347 OS=Homo sapiens GN=ZNF347 PE=1 SV=2	274.06	H1650	H1650	H1650	H1650	H1650	H1650	H1650	H1650	H1650					H1650	H1650	H1650	H1650									H1650	H1650	H1650	H1650													H1650	H1650	H1650	H1650
D6REN9	0	Protein ZGRF1 (Fragment) OS=Homo sapiens GN=ZGRF1 PE=1 SV=1	494.12	A549	A549	A549	A549	A549					A549	A549	A549	A549					A549	A549	A549	A549									A549	A549	A549	A549													A549
K7EJN0	0	Zinc finger protein 383 (Fragment) OS=Homo sapiens GN=ZNF383 PE=4 SV=1	554.9	PC9																																									PC9	PC9	PC9	PC9	PC9
A0A075B752	0	Annexin OS=Homo sapiens GN=ANXA8L1 PE=1 SV=1	360.95	H522																									H522	H522	H522	H522	H522	H522	H522	H522	H522	H522	H522	H522	H522	H522	H522	H522
F5GWG3	1	Retinoic acid-induced protein 3 (Fragment) OS=Homo sapiens GN=GPRC5A PE=1 SV=6	373.91	H522																									H522	H522	H522	H522	H522	H522	H522	H522	H522	H522	H522	H522	H522	H522	H522	H522
O15061	0	Synemin OS=Homo sapiens GN=SYNM PE=1 SV=2	189.64	H522																									H522	H522	H522	H522	H522	H522	H522	H522	H522	H522	H522	H522	H522	H522	H522	H522
B1ALA9	0	Ribose-phosphate pyrophosphokinase 1 OS=Homo sapiens GN=PRPS1 PE=1 SV=1	481.82	PC9																																									PC9	PC9	PC9	PC9	PC9
Q9UJS0	0	Calcium-binding mitochondrial carrier protein Aralar2 OS=Homo sapiens GN=SLC25A13 PE=1 SV=2	199.24	H522																									H522	H522	H522	H522	H522	H522	H522	H522	H522	H522	H522	H522	H522	H522	H522	H522
A2A3F7	1	Transient receptor potential cation channel subfamily M member 3 OS=Homo sapiens GN=TRPM3 PE=1 SV=1	654.6	A549	A549	A549	A549	A549					A549	A549	A549	A549					A549	A549	A549	A549									A549	A549	A549	A549													A549
A2A3F4	1	Transient receptor potential cation channel subfamily M member 3 OS=Homo sapiens GN=TRPM3 PE=4 SV=1	626.45	A549	A549	A549	A549	A549					A549	A549	A549	A549					A549	A549	A549	A549									A549	A549	A549	A549													A549
B4DHN5	2	Syntenin-1 OS=Homo sapiens GN=SDCBP PE=1 SV=1	6457.6														H1299	H1299	H1299	H1299	H1299	H1299	H1299	H1299	H1299	H1299	H1299	H1299	H522	H522	H522	H522	H522	H522	H522	H522	H522	H522	H522	H522	1.20925	0.19	0.54	0.76
A2A3F3	1	Transient receptor potential cation channel subfamily M member 3 OS=Homo sapiens GN=TRPM3 PE=4 SV=1	639.24	A549	A549	A549	A549	A549					A549	A549	A549	A549					A549	A549	A549	A549									A549	A549	A549	A549													A549
C9JZD1	0	Actin-related protein 2/3 complex subunit 3 (Fragment) OS=Homo sapiens GN=ARPC3 PE=1 SV=1	417.6	PC9																																									PC9	PC9	PC9	PC9	PC9
C9JA24	0	Linker for activation of T-cells family member 2 (Fragment) OS=Homo sapiens GN=LAT2 PE=1 SV=1	341.48	H1650	H1650	H1650	H1650	H1650	H1650	H1650	H1650	H1650					H1650	H1650	H1650	H1650									H1650	H1650	H1650	H1650													H1650	H1650	H1650	H1650
H0YN28	2	Annexin (Fragment) OS=Homo sapiens GN=ANXA2 PE=1 SV=1	13492.1		0.332871	-1.1	1.02	0	H1650	H1650	H1650	H1650	A549	A549	A549	A549	H1650	H1650	H1650	H1650	A549	A549	A549	A549					0.414783	-0.88	0.66	0	1.24608	0.22	0.96	0.64	H522	H522	H522	H522	H522	H522	H522	H522	1.09417	0.09	0.46	0.61	3.28708
P20339	2	Ras-related protein Rab-5A OS=Homo sapiens GN=RAB5A PE=1 SV=2	3805.46	PC9																																									PC9	PC9	PC9	PC9	PC9
O15056	0	Synaptojanin-2 OS=Homo sapiens GN=SYNJ2 PE=1 SV=3	431.84	H522																									H522	H522	H522	H522	H522	H522	H522	H522	H522	H522	H522	H522	H522	H522	H522	H522
Q96LW1	0	Zinc finger protein 354B OS=Homo sapiens GN=ZNF354B PE=2 SV=1	356.59	H1650	H1650	H1650	H1650	H1650	H1650	H1650	H1650	H1650					H1650	H1650	H1650	H1650									H1650	H1650	H1650	H1650													H1650	H1650	H1650	H1650
P20338	2	Ras-related protein Rab-4A OS=Homo sapiens GN=RAB4A PE=1 SV=3	1368.19																																										PC9	PC9	PC9	PC9	PC9
E9PMJ9	1	Suppression of tumorigenicity 5 protein (Fragment) OS=Homo sapiens GN=ST5 PE=1 SV=1	691.68	HPAEpiC					HPAEpiC	HPAEpiC	HPAEpiC	HPAEpiC	HPAEpiC	HPAEpiC	HPAEpiC	HPAEpiC									HPAEpiC	HPAEpiC	HPAEpiC	HPAEpiC									HPAEpiC	HPAEpiC	HPAEpiC	HPAEpiC
P20337	2	Ras-related protein Rab-3B OS=Homo sapiens GN=RAB3B PE=1 SV=2	1710.35																										H522	H522	H522	H522	H522	H522	H522	H522	H522	H522	H522	H522	H522	H522	H522	H522
P20336	2	Ras-related protein Rab-3A OS=Homo sapiens GN=RAB3A PE=1 SV=1	1801.48																										H522	H522	H522	H522	H522	H522	H522	H522	H522	H522	H522	H522	H522	H522	H522	H522
O95232	1	Luc7-like protein 3 OS=Homo sapiens GN=LUC7L3 PE=1 SV=2	937.37																																										PC9	PC9	PC9	PC9	0.449329
Q6DN03	1	Putative histone H2B type 2-C OS=Homo sapiens GN=HIST2H2BC PE=5 SV=3	394.58	A549	A549	A549	A549	A549					A549	A549	A549	A549					A549	A549	A549	A549									A549	A549	A549	A549													A549
Q5VTE0	0	Putative elongation factor 1-alpha-like 3 OS=Homo sapiens GN=EEF1A1P5 PE=5 SV=1	246.55		H1650	H1650	H1650	H1650	H1650	H1650	H1650	H1650					H1650	H1650	H1650	H1650									0.690734	-0.37	0.83	0.16	H522	H522	H522	H522	H522	H522	H522	H522	H522	H522	H522	H522	0.755784	-0.28	0.73	0.27	PC9
E9PMJ1	2	Ras-related protein Rab-30 (Fragment) OS=Homo sapiens GN=RAB30 PE=1 SV=1	1451.84																										H522	H522	H522	H522	H522	H522	H522	H522	H522	H522	H522	H522	H522	H522	H522	H522
A0A087WXH4	1	Clathrin heavy chain 2 OS=Homo sapiens GN=CLTCL1 PE=1 SV=1	350.03	PC9																																									PC9	PC9	PC9	PC9	PC9
F8VRK7	1	60S acidic ribosomal protein P0 OS=Homo sapiens GN=RPLP0 PE=1 SV=1	534.04	PC9																																									PC9	PC9	PC9	PC9	PC9
C9J487	0	Zinc finger protein 789 OS=Homo sapiens GN=ZNF789 PE=4 SV=1	217.85	H1650	H1650	H1650	H1650	H1650	H1650	H1650	H1650	H1650					H1650	H1650	H1650	H1650									H1650	H1650	H1650	H1650													H1650	H1650	H1650	H1650
Q15758	2	Neutral amino acid transporter B(0) OS=Homo sapiens GN=SLC1A5 PE=1 SV=2	368.91	H522																									H522	H522	H522	H522	H522	H522	H522	H522	H522	H522	H522	H522	H522	H522	H522	H522
Q9P2R6	0	Arginine-glutamic acid dipeptide repeats protein OS=Homo sapiens GN=RERE PE=1 SV=2	525.46		1.10517	0.1	1.97	0.53	0.357007	-1.03	2.7	0.22	0.32628	-1.12	2.13	0.14	0.349938	-1.05	2.53	0.2	0.316637	-1.15	2.45	0.21	0.980199	-0.02	2.83	0.52	0.298197	-1.21	2.62	0.18	0.272532	-1.3	2.54	0.21	0.83527	-0.18	3.27	0.45	0.852144	-0.16	3.2	0.4	H1650	H1650	H1650	H1650	A549
Q8WUA8	1	Tsukushin OS=Homo sapiens GN=TSKU PE=2 SV=3	574.83	A549	A549	A549	A549	A549					A549	A549	A549	A549					A549	A549	A549	A549									A549	A549	A549	A549													A549
F8VRK0	2	Tubulin alpha-1B chain (Fragment) OS=Homo sapiens GN=TUBA1B PE=1 SV=1	1583.92		0.548812	-0.6	1.13	0.14	H1650	H1650	H1650	H1650	A549	A549	A549	A549	0.980199	-0.02	1.09	0.46	1.78604	0.58	1.14	0.83	H1299	H1299	H1299	H1299	0.932394	-0.07	1.03	0.44	1.71601	0.54	0.94	0.86	H522	H522	H522	H522	0.960789	-0.04	0.94	0.47	0.554327	-0.59	1.6	0.26	1.01005
Q14669	1	E3 ubiquitin-protein ligase TRIP12 OS=Homo sapiens GN=TRIP12 PE=1 SV=1	278.86	H1299													H1299	H1299	H1299	H1299	H1299	H1299	H1299	H1299	H1299	H1299	H1299	H1299													H1299	H1299	H1299	H1299
C9JA18	1	Diacylglycerol kinase beta (Fragment) OS=Homo sapiens GN=DGKB PE=1 SV=1	798.49	H522																									H522	H522	H522	H522	H522	H522	H522	H522	H522	H522	H522	H522	H522	H522	H522	H522
Q9BXH1	1	Bcl-2-binding component 3 OS=Homo sapiens GN=BBC3 PE=1 SV=1	927.82	H1299													H1299	H1299	H1299	H1299	H1299	H1299	H1299	H1299	H1299	H1299	H1299	H1299													H1299	H1299	H1299	H1299
C9JA15	1	FERM domain-containing protein 4B (Fragment) OS=Homo sapiens GN=FRMD4B PE=4 SV=1	408.02		A549	A549	A549	A549	HPAEpiC	HPAEpiC	HPAEpiC	HPAEpiC	0.740818	-0.3	1.17	0.3	H1299	H1299	H1299	H1299	1.36343	0.31	1.28	0.7	1.85893	0.62	1.04	0.88					A549	A549	A549	A549	HPAEpiC	HPAEpiC	HPAEpiC	HPAEpiC	H1299	H1299	H1299	H1299					A549
Q13576	0	Ras GTPase-activating-like protein IQGAP2 OS=Homo sapiens GN=IQGAP2 PE=1 SV=4	196.87	H522																									H522	H522	H522	H522	H522	H522	H522	H522	H522	H522	H522	H522	H522	H522	H522	H522
Q92667	0	A-kinase anchor protein 1, mitochondrial OS=Homo sapiens GN=AKAP1 PE=1 SV=1	286.95	PC9																																									PC9	PC9	PC9	PC9	PC9
K7EJL0	0	DNA (cytosine-5)-methyltransferase 1 (Fragment) OS=Homo sapiens GN=DNMT1 PE=1 SV=1	340.88	H1650	H1650	H1650	H1650	H1650	H1650	H1650	H1650	H1650					H1650	H1650	H1650	H1650									H1650	H1650	H1650	H1650													H1650	H1650	H1650	H1650
D6REL4	1	Protein Red (Fragment) OS=Homo sapiens GN=IK PE=1 SV=6	553.02														H1299	H1299	H1299	H1299	H1299	H1299	H1299	H1299	H1299	H1299	H1299	H1299													H1299	H1299	H1299	H1299
P14923	0	Junction plakoglobin OS=Homo sapiens GN=JUP PE=1 SV=3	300.23						HPAEpiC	HPAEpiC	HPAEpiC	HPAEpiC	HPAEpiC	HPAEpiC	HPAEpiC	HPAEpiC	H1299	H1299	H1299	H1299	H1299	H1299	H1299	H1299	1.03045	0.03	0.99	0.51	H522	H522	H522	H522	H522	H522	H522	H522	0.810584	-0.21	0.95	0.38	0.786628	-0.24	0.91	0.31
S4R3C6	2	Transforming growth factor-beta-induced protein ig-h3 (Fragment) OS=Homo sapiens GN=TGFBI PE=1 SV=1	1240.27	A549	A549	A549	A549	A549					A549	A549	A549	A549					A549	A549	A549	A549									A549	A549	A549	A549													A549
C9JT62	0	Vigilin (Fragment) OS=Homo sapiens GN=HDLBP PE=1 SV=2	327.57	H522																									H522	H522	H522	H522	H522	H522	H522	H522	H522	H522	H522	H522	H522	H522	H522	H522
M0QXZ4	0	Zinc finger protein 415 OS=Homo sapiens GN=ZNF415 PE=4 SV=1	217.85	H1650	H1650	H1650	H1650	H1650	H1650	H1650	H1650	H1650					H1650	H1650	H1650	H1650									H1650	H1650	H1650	H1650													H1650	H1650	H1650	H1650
Q6PEY2	2	Tubulin alpha-3E chain OS=Homo sapiens GN=TUBA3E PE=1 SV=2	452.8		0.357007	-1.03	0.66	0	H1650	H1650	H1650	H1650	A549	A549	A549	A549	0.506617	-0.68	0.8	0.05	1.41907	0.35	0.94	0.77	H1299	H1299	H1299	H1299	0.818731	-0.2	0.63	0.28	2.2705	0.82	0.65	1	H522	H522	H522	H522	1.59999	0.47	0.75	0.84	0.548812	-0.6	0.8	0.07	1.53726
M0QXZ2	0	Zinc finger protein 528 OS=Homo sapiens GN=ZNF528 PE=4 SV=1	299.66	H1650	H1650	H1650	H1650	H1650	H1650	H1650	H1650	H1650					H1650	H1650	H1650	H1650									H1650	H1650	H1650	H1650													H1650	H1650	H1650	H1650
Q9H853	2	Putative tubulin-like protein alpha-4B OS=Homo sapiens GN=TUBA4B PE=5 SV=2	268.04		H1650	H1650	H1650	H1650	H1650	H1650	H1650	H1650					1.0202	0.02	2.07	0.46	H1299	H1299	H1299	H1299	H1299	H1299	H1299	H1299	1.06184	0.06	1.64	0.49	H522	H522	H522	H522	H522	H522	H522	H522	1.03045	0.03	1.27	0.46	1.07251	0.07	2	0.54	PC9
Q9P2Q2	1	FERM domain-containing protein 4A OS=Homo sapiens GN=FRMD4A PE=1 SV=3	529.41		A549	A549	A549	A549					1.07251	0.07	1.01	0.54	H1299	H1299	H1299	H1299	0.852144	-0.16	1.39	0.47	0.794534	-0.23	1.21	0.36					A549	A549	A549	A549					H1299	H1299	H1299	H1299					A549
Q7Z3U7	0	Protein MON2 homolog OS=Homo sapiens GN=MON2 PE=1 SV=3	90.74	PC9																																									PC9	PC9	PC9	PC9	PC9
K7EJK4	0	Uncharacterized protein (Fragment) OS=Homo sapiens PE=4 SV=1	281.78	H1299													H1299	H1299	H1299	H1299	H1299	H1299	H1299	H1299	H1299	H1299	H1299	H1299													H1299	H1299	H1299	H1299
P07196	0	Neurofilament light polypeptide OS=Homo sapiens GN=NEFL PE=1 SV=3	298.17	H522																									H522	H522	H522	H522	H522	H522	H522	H522	H522	H522	H522	H522	H522	H522	H522	H522
P07195	2	L-lactate dehydrogenase B chain OS=Homo sapiens GN=LDHB PE=1 SV=2	4969.74																										H522	H522	H522	H522	H522	H522	H522	H522	H522	H522	H522	H522	H522	H522	H522	H522	PC9	PC9	PC9	PC9	PC9
Q7Z460	0	CLIP-associating protein 1 OS=Homo sapiens GN=CLASP1 PE=1 SV=1	522.97		H1650	H1650	H1650	H1650	H1650	H1650	H1650	H1650					H1650	H1650	H1650	H1650									1.33643	0.29	2.03	0.6	H522	H522	H522	H522	H522	H522	H522	H522	H522	H522	H522	H522	H1650	H1650	H1650	H1650
K7EPW4	2	RNA polymerase II subunit A C-terminal domain phosphatase (Fragment) OS=Homo sapiens GN=CTDP1 PE=1 SV=1	1644.98		H1650	H1650	H1650	H1650	H1650	H1650	H1650	H1650					H1650	H1650	H1650	H1650									0.168638	-1.78	2.53	0.05	H522	H522	H522	H522	H522	H522	H522	H522	H522	H522	H522	H522	H1650	H1650	H1650	H1650
Q9UK13	0	Zinc finger protein 221 OS=Homo sapiens GN=ZNF221 PE=2 SV=3	196.33	HPAEpiC					HPAEpiC	HPAEpiC	HPAEpiC	HPAEpiC	HPAEpiC	HPAEpiC	HPAEpiC	HPAEpiC									HPAEpiC	HPAEpiC	HPAEpiC	HPAEpiC									HPAEpiC	HPAEpiC	HPAEpiC	HPAEpiC
A0A075B6Q0	1	Ras-related protein Rap-1A (Fragment) OS=Homo sapiens GN=RAP1A PE=1 SV=1	1481.79						HPAEpiC	HPAEpiC	HPAEpiC	HPAEpiC	HPAEpiC	HPAEpiC	HPAEpiC	HPAEpiC									HPAEpiC	HPAEpiC	HPAEpiC	HPAEpiC	H522	H522	H522	H522	H522	H522	H522	H522	2.09594	0.74	1.41	0.85	H522	H522	H522	H522	PC9	PC9	PC9	PC9	PC9
K7EPW2	0	Zinc finger protein 223 OS=Homo sapiens GN=ZNF223 PE=4 SV=1	406.31	HPAEpiC					HPAEpiC	HPAEpiC	HPAEpiC	HPAEpiC	HPAEpiC	HPAEpiC	HPAEpiC	HPAEpiC									HPAEpiC	HPAEpiC	HPAEpiC	HPAEpiC									HPAEpiC	HPAEpiC	HPAEpiC	HPAEpiC
Q9UK11	0	Zinc finger protein 223 OS=Homo sapiens GN=ZNF223 PE=1 SV=2	412.62	HPAEpiC					HPAEpiC	HPAEpiC	HPAEpiC	HPAEpiC	HPAEpiC	HPAEpiC	HPAEpiC	HPAEpiC									HPAEpiC	HPAEpiC	HPAEpiC	HPAEpiC									HPAEpiC	HPAEpiC	HPAEpiC	HPAEpiC
Q9UK10	0	Zinc finger protein 225 OS=Homo sapiens GN=ZNF225 PE=2 SV=2	449.14	H522																									H522	H522	H522	H522	H522	H522	H522	H522	H522	H522	H522	H522	H522	H522	H522	H522
A8CTZ0	0	Intersectin 1 short form variant 13 OS=Homo sapiens GN=ITSN1 PE=1 SV=1	141.85	H1299													H1299	H1299	H1299	H1299	H1299	H1299	H1299	H1299	H1299	H1299	H1299	H1299													H1299	H1299	H1299	H1299
A0A087WXF2	0	DNA-binding protein inhibitor ID-4 OS=Homo sapiens GN=ID4 PE=1 SV=1	336.7	H1299													H1299	H1299	H1299	H1299	H1299	H1299	H1299	H1299	H1299	H1299	H1299	H1299													H1299	H1299	H1299	H1299
P01893	0	Putative HLA class I histocompatibility antigen, alpha chain H OS=Homo sapiens GN=HLA-H PE=5 SV=3	341.81	H1650	H1650	H1650	H1650	H1650	H1650	H1650	H1650	H1650					H1650	H1650	H1650	H1650									H1650	H1650	H1650	H1650													H1650	H1650	H1650	H1650
P01892	0	HLA class I histocompatibility antigen, A-2 alpha chain OS=Homo sapiens GN=HLA-A PE=1 SV=1	420.87	H1650	H1650	H1650	H1650	H1650	H1650	H1650	H1650	H1650					H1650	H1650	H1650	H1650									H1650	H1650	H1650	H1650													H1650	H1650	H1650	H1650
P01891	0	HLA class I histocompatibility antigen, A-68 alpha chain OS=Homo sapiens GN=HLA-A PE=1 SV=4	400.33	H1650	H1650	H1650	H1650	H1650	H1650	H1650	H1650	H1650					H1650	H1650	H1650	H1650									H1650	H1650	H1650	H1650													H1650	H1650	H1650	H1650
D6R926	0	Proteasome assembly chaperone 4 OS=Homo sapiens GN=PSMG4 PE=4 SV=1	1003.38	H1650	H1650	H1650	H1650	H1650	H1650	H1650	H1650	H1650					H1650	H1650	H1650	H1650									H1650	H1650	H1650	H1650													H1650	H1650	H1650	H1650
P62937	2	Peptidyl-prolyl cis-trans isomerase A OS=Homo sapiens GN=PPIA PE=1 SV=2	2611.79		H1650	H1650	H1650	H1650	H1650	H1650	H1650	H1650					0.436049	-0.83	1.69	0.18									0.594521	-0.52	0.89	0.12	H522	H522	H522	H522	H522	H522	H522	H522	1.36343	0.31	1.57	0.6	1.50682	0.41	0.8	0.83	PC9
Q96LT6	0	UPF0739 protein C1orf74 OS=Homo sapiens GN=C1orf74 PE=2 SV=1	379.37	PC9																																									PC9	PC9	PC9	PC9	PC9
K7EJJ5	1	Clathrin heavy chain 1 (Fragment) OS=Homo sapiens GN=CLTC PE=1 SV=1	761.12	PC9																																									PC9	PC9	PC9	PC9	PC9
F5H274	0	Protein NLRC5 (Fragment) OS=Homo sapiens GN=NLRC5 PE=1 SV=1	396.98	H1299													H1299	H1299	H1299	H1299	H1299	H1299	H1299	H1299	H1299	H1299	H1299	H1299													H1299	H1299	H1299	H1299
H0YMN7	2	Ras-related protein Rab-8B OS=Homo sapiens GN=RAB8B PE=1 SV=1	1949.09																										H522	H522	H522	H522	H522	H522	H522	H522	H522	H522	H522	H522	H522	H522	H522	H522
J3QTR3	0	Ubiquitin-40S ribosomal protein S27a (Fragment) OS=Homo sapiens GN=RPS27A PE=1 SV=1	475.51		2.31637	0.84	1.04	0.95	1.44773	0.37	1.13	0.74	0.618783	-0.48	0.86	0.15	3.42123	1.23	0.95	1	1.47698	0.39	0.68	0.86	2.36316	0.86	0.76	1	5.47395	1.7	0.89	1	2.36316	0.86	0.63	1	3.78104	1.33	0.69	1	1.59999	0.47	0.6	0.96	3.15819	1.15	0.99	0.98	1.34986
F5H1V1	2	ADP-ribosylation factor 3 (Fragment) OS=Homo sapiens GN=ARF3 PE=4 SV=1	4258.56	H522																									H522	H522	H522	H522	H522	H522	H522	H522	H522	H522	H522	H522	H522	H522	H522	H522
C9JMG3	0	AP-4 complex subunit mu-1 (Fragment) OS=Homo sapiens GN=AP4M1 PE=1 SV=6	434.97	H522																									H522	H522	H522	H522	H522	H522	H522	H522	H522	H522	H522	H522	H522	H522	H522	H522
M0QY99	1	Zinc finger protein 816 OS=Homo sapiens GN=ZNF816 PE=4 SV=1	677.11	H522																									H522	H522	H522	H522	H522	H522	H522	H522	H522	H522	H522	H522	H522	H522	H522	H522
P42704	0	Leucine-rich PPR motif-containing protein, mitochondrial OS=Homo sapiens GN=LRPPRC PE=1 SV=3	265.02	H1650	H1650	H1650	H1650	H1650	H1650	H1650	H1650	H1650					H1650	H1650	H1650	H1650									H1650	H1650	H1650	H1650													H1650	H1650	H1650	H1650
Q16816	0	Phosphorylase b kinase gamma catalytic chain, skeletal muscle/heart isoform OS=Homo sapiens GN=PHKG1 PE=2 SV=3	90.32	HPAEpiC					HPAEpiC	HPAEpiC	HPAEpiC	HPAEpiC	HPAEpiC	HPAEpiC	HPAEpiC	HPAEpiC									HPAEpiC	HPAEpiC	HPAEpiC	HPAEpiC									HPAEpiC	HPAEpiC	HPAEpiC	HPAEpiC
Q5VZN3	0	Zinc finger protein 483 OS=Homo sapiens GN=ZNF483 PE=1 SV=1	186.07	HPAEpiC					HPAEpiC	HPAEpiC	HPAEpiC	HPAEpiC	HPAEpiC	HPAEpiC	HPAEpiC	HPAEpiC									HPAEpiC	HPAEpiC	HPAEpiC	HPAEpiC									HPAEpiC	HPAEpiC	HPAEpiC	HPAEpiC
P42702	0	Leukemia inhibitory factor receptor OS=Homo sapiens GN=LIFR PE=1 SV=1	47.81	H1299													H1299	H1299	H1299	H1299	H1299	H1299	H1299	H1299	H1299	H1299	H1299	H1299													H1299	H1299	H1299	H1299
P01889	1	HLA class I histocompatibility antigen, B-7 alpha chain OS=Homo sapiens GN=HLA-B PE=1 SV=3	606.62	H1650	H1650	H1650	H1650	H1650	H1650	H1650	H1650	H1650					H1650	H1650	H1650	H1650									H1650	H1650	H1650	H1650													H1650	H1650	H1650	H1650
I3L1F5	0	Heme oxygenase 2 (Fragment) OS=Homo sapiens GN=HMOX2 PE=1 SV=1	198.34	H522																									H522	H522	H522	H522	H522	H522	H522	H522	H522	H522	H522	H522	H522	H522	H522	H522
H0YA55	2	Serum albumin (Fragment) OS=Homo sapiens GN=ALB PE=1 SV=1	1979.2		0.431711	-0.84	0.31	0	1.47698	0.39	0.29	0.99	3.42123	1.23	0.26	1	0.427415	-0.85	0.34	0	0.99005	-0.01	0.35	0.53	0.289384	-1.24	0.29	0	0.444858	-0.81	0.34	0	1.03045	0.03	0.29	0.59	0.301194	-1.2	0.26	0	1.04081	0.04	0.37	0.61	1.24608	0.22	0.3	0.94	2.88637
Q7Z449	0	Cytochrome P450 2U1 OS=Homo sapiens GN=CYP2U1 PE=1 SV=1	224.95	H522																									H522	H522	H522	H522	H522	H522	H522	H522	H522	H522	H522	H522	H522	H522	H522	H522
F5H1U9	1	Multiple PDZ domain protein OS=Homo sapiens GN=MPDZ PE=1 SV=1	275.72																										H522	H522	H522	H522	H522	H522	H522	H522	H522	H522	H522	H522	H522	H522	H522	H522	PC9	PC9	PC9	PC9	PC9
Q8N371	0	Lysine-specific demethylase 8 OS=Homo sapiens GN=KDM8 PE=1 SV=1	127.93	PC9																																									PC9	PC9	PC9	PC9	PC9
Q13547	1	Histone deacetylase 1 OS=Homo sapiens GN=HDAC1 PE=1 SV=1	722.74	PC9																																									PC9	PC9	PC9	PC9	PC9
F5H265	0	Polyubiquitin-C (Fragment) OS=Homo sapiens GN=UBC PE=1 SV=1	475.51		2.38691	0.87	1.1	0.96	1.52196	0.42	0.92	0.76	0.637628	-0.45	0.68	0.16	3.32012	1.2	1	1	1.39097	0.33	0.64	0.84	2.18147	0.78	0.7	0.99	5.47395	1.7	0.85	1	2.29332	0.83	0.53	1	3.56085	1.27	0.82	1	1.64872	0.5	0.52	0.97	3.38719	1.22	0.97	1	1.41907
K7EJI1	0	Evolutionarily conserved-signaling intermediate in Toll pathway, mitochondrial (Fragment) OS=Homo sapiens GN=ECSIT PE=1 SV=1	355.77	PC9																																									PC9	PC9	PC9	PC9	PC9
P50993	2	Sodium/potassium-transporting ATPase subunit alpha-2 OS=Homo sapiens GN=ATP1A2 PE=1 SV=1	2388.45																										H522	H522	H522	H522	H522	H522	H522	H522	H522	H522	H522	H522	H522	H522	H522	H522	PC9	PC9	PC9	PC9	PC9
K7EPU4	2	Zinc finger protein 226 (Fragment) OS=Homo sapiens GN=ZNF226 PE=4 SV=1	1958.2	PC9																																									PC9	PC9	PC9	PC9	PC9
H0YMM1	2	Annexin (Fragment) OS=Homo sapiens GN=ANXA2 PE=1 SV=1	36328.2		0.307279	-1.18	0.68	0	0.128735	-2.05	0.85	0	0.418952	-0.87	0.97	0.08	0.157237	-1.85	1.37	0	0.516851	-0.66	1.42	0.21	1.23368	0.21	1.75	0.61	0.394554	-0.93	0.38	0	1.29693	0.26	0.67	0.75	3.09566	1.13	0.99	1	2.50929	0.92	1.31	0.92	0.99005	-0.01	0.36	0.49	3.25437
E7ESV4	1	Ras-related protein Rap-1b (Fragment) OS=Homo sapiens GN=RAP1B PE=1 SV=1	1481.79						HPAEpiC	HPAEpiC	HPAEpiC	HPAEpiC	HPAEpiC	HPAEpiC	HPAEpiC	HPAEpiC	H1299	H1299	H1299	H1299	H1299	H1299	H1299	H1299	1.43333	0.36	1.95	0.67	H522	H522	H522	H522	H522	H522	H522	H522	2.36316	0.86	1.47	0.85	1.64872	0.5	1.45	0.68	PC9	PC9	PC9	PC9	PC9
Q53F23	1	HCG14925, isoform CRA_a (Fragment) OS=Homo sapiens GN=TBXAS1 PE=1 SV=1	543.55																										H522	H522	H522	H522	H522	H522	H522	H522	H522	H522	H522	H522	H522	H522	H522	H522
M0QXW2	2	F-BAR domain only protein 1 (Fragment) OS=Homo sapiens GN=FCHO1 PE=1 SV=1	706.78	H522																									H522	H522	H522	H522	H522	H522	H522	H522	H522	H522	H522	H522	H522	H522	H522	H522
F8VRG4	2	Keratin, type II cytoskeletal 8 (Fragment) OS=Homo sapiens GN=KRT8 PE=1 SV=1	223.76		2.55998	0.94	0.86	0.99	2.6117	0.96	0.84	0.99	1.0202	0.02	0.67	0.54	2.63794	0.97	1.03	0.96	1.0202	0.02	0.89	0.51	1	0	0.9	0.51	1.78604	0.58	0.9	0.87	0.690734	-0.37	0.81	0.19	0.677057	-0.39	0.73	0.18	0.677057	-0.39	0.95	0.23	1.41907	0.35	1.12	0.7	0.554327
Q9P2N2	0	Rho GTPase-activating protein 28 OS=Homo sapiens GN=ARHGAP28 PE=1 SV=3	330.22	A549	A549	A549	A549	A549					A549	A549	A549	A549					A549	A549	A549	A549									A549	A549	A549	A549													A549
P84085	2	ADP-ribosylation factor 5 OS=Homo sapiens GN=ARF5 PE=1 SV=2	2617.3		0.951229	-0.05	2.06	0.45	0.66365	-0.41	2.06	0.32	0.690734	-0.37	1.79	0.35	1.44773	0.37	1.69	0.62	1.50682	0.41	1.45	0.66	2.18147	0.78	1.51	0.84	1.50682	0.41	1.56	0.71	1.58407	0.46	1.27	0.73	2.2705	0.82	1.5	0.89	1.04081	0.04	1.13	0.5	2.22554	0.8	1.56	0.8	2.33965
A8K070	1	COP9 signalosome complex subunit 1 OS=Homo sapiens GN=GPS1 PE=1 SV=1	574.55	PC9																																									PC9	PC9	PC9	PC9	PC9
P49796	0	Regulator of G-protein signaling 3 OS=Homo sapiens GN=RGS3 PE=1 SV=2	970.63	PC9																																									PC9	PC9	PC9	PC9	PC9
Q8IZS8	1	Voltage-dependent calcium channel subunit alpha-2/delta-3 OS=Homo sapiens GN=CACNA2D3 PE=1 SV=1	939.84	A549	A549	A549	A549	A549					A549	A549	A549	A549					A549	A549	A549	A549									A549	A549	A549	A549													A549
K7EJH8	1	Alpha-actinin-4 (Fragment) OS=Homo sapiens GN=ACTN4 PE=1 SV=1	545.78		A549	A549	A549	A549					A549	A549	A549	A549					A549	A549	A549	A549					H522	H522	H522	H522	0.606531	-0.5	1.27	0.27	H522	H522	H522	H522	H522	H522	H522	H522					0.980199
E7ESU6	1	Sodium-coupled neutral amino acid transporter 9 (Fragment) OS=Homo sapiens GN=SLC38A9 PE=1 SV=1	1733.96	H1650	H1650	H1650	H1650	H1650	H1650	H1650	H1650	H1650					H1650	H1650	H1650	H1650									H1650	H1650	H1650	H1650													H1650	H1650	H1650	H1650
Q8NEZ3	0	WD repeat-containing protein 19 OS=Homo sapiens GN=WDR19 PE=1 SV=2	89.05	H522																									H522	H522	H522	H522	H522	H522	H522	H522	H522	H522	H522	H522	H522	H522	H522	H522
E9PME1	1	Suppression of tumorigenicity 5 protein (Fragment) OS=Homo sapiens GN=ST5 PE=1 SV=1	768.55	HPAEpiC					HPAEpiC	HPAEpiC	HPAEpiC	HPAEpiC	HPAEpiC	HPAEpiC	HPAEpiC	HPAEpiC									HPAEpiC	HPAEpiC	HPAEpiC	HPAEpiC									HPAEpiC	HPAEpiC	HPAEpiC	HPAEpiC
C9J3R7	0	Zinc finger protein 789 OS=Homo sapiens GN=ZNF789 PE=4 SV=1	217.85	H1650	H1650	H1650	H1650	H1650	H1650	H1650	H1650	H1650					H1650	H1650	H1650	H1650									H1650	H1650	H1650	H1650													H1650	H1650	H1650	H1650
Q9P2M7	1	Cingulin OS=Homo sapiens GN=CGN PE=1 SV=2	140.96	PC9																																									PC9	PC9	PC9	PC9	PC9
P84077	2	ADP-ribosylation factor 1 OS=Homo sapiens GN=ARF1 PE=1 SV=2	3791.21		0.826959	-0.19	1.59	0.39	0.527292	-0.64	1.76	0.25	0.637628	-0.45	1.98	0.32	1.13883	0.13	1.5	0.54	1.37713	0.32	1.5	0.61	2.15977	0.77	1.48	0.79	1.44773	0.37	1.16	0.66	1.75067	0.56	1.35	0.79	2.7456	1.01	1.41	0.91	1.27125	0.24	1.13	0.66	2.63794	0.97	1.18	0.96	3.18993
Q15700	0	Disks large homolog 2 OS=Homo sapiens GN=DLG2 PE=1 SV=3	331.63	PC9																																									PC9	PC9	PC9	PC9	PC9
H0YA33	0	Collagen alpha-6(VI) chain (Fragment) OS=Homo sapiens GN=COL6A6 PE=1 SV=1	214.44	HPAEpiC					HPAEpiC	HPAEpiC	HPAEpiC	HPAEpiC	HPAEpiC	HPAEpiC	HPAEpiC	HPAEpiC									HPAEpiC	HPAEpiC	HPAEpiC	HPAEpiC									HPAEpiC	HPAEpiC	HPAEpiC	HPAEpiC
P54098	0	DNA polymerase subunit gamma-1 OS=Homo sapiens GN=POLG PE=1 SV=1	34.52	H1650	H1650	H1650	H1650	H1650	H1650	H1650	H1650	H1650					H1650	H1650	H1650	H1650									H1650	H1650	H1650	H1650													H1650	H1650	H1650	H1650
C9JFW8	0	N-acetylated-alpha-linked acidic dipeptidase-like protein OS=Homo sapiens GN=NAALADL1 PE=1 SV=1	642.58	PC9																																									PC9	PC9	PC9	PC9	PC9
H7C013	2	Serum albumin (Fragment) OS=Homo sapiens GN=ALB PE=1 SV=1	1540.29		0.565525	-0.57	0.34	0	0.17552	-1.74	2.44	0.32	0.310367	-1.17	2.48	0.32	0.440432	-0.82	0.41	0	0.778801	-0.25	0.41	0.14	2.50929	0.92	2.54	0.67	0.486752	-0.72	0.35	0	0.860708	-0.15	0.36	0.24	2.77319	1.02	2.35	0.67	1.10517	0.1	0.46	0.66	0.145148	-1.93	0.64	0	0.256661
F5H245	2	L-lactate dehydrogenase OS=Homo sapiens GN=LDHC PE=1 SV=1	863.05	PC9																																									PC9	PC9	PC9	PC9	PC9
H7C010	0	GRIP and coiled-coil domain-containing protein 2 (Fragment) OS=Homo sapiens GN=GCC2 PE=1 SV=1	456.09		0.860708	-0.15	2.31	0.43	H1650	H1650	H1650	H1650	A549	A549	A549	A549	H1650	H1650	H1650	H1650	A549	A549	A549	A549					0.418952	-0.87	3.02	0.24	0.486752	-0.72	2.88	0.32	H522	H522	H522	H522	H522	H522	H522	H522	H1650	H1650	H1650	H1650	A549
K7EQ48	1	Glucose-6-phosphate isomerase OS=Homo sapiens GN=GPI PE=1 SV=2	460.67	H522																									H522	H522	H522	H522	H522	H522	H522	H522	H522	H522	H522	H522	H522	H522	H522	H522
H0YMK3	0	Unconventional myosin-Vc OS=Homo sapiens GN=MYO5C PE=1 SV=1	406.58																										H522	H522	H522	H522	H522	H522	H522	H522	H522	H522	H522	H522	H522	H522	H522	H522
M0QXU9	0	Zinc finger protein 160 (Fragment) OS=Homo sapiens GN=ZNF160 PE=4 SV=1	691.71	HPAEpiC					HPAEpiC	HPAEpiC	HPAEpiC	HPAEpiC	HPAEpiC	HPAEpiC	HPAEpiC	HPAEpiC									HPAEpiC	HPAEpiC	HPAEpiC	HPAEpiC									HPAEpiC	HPAEpiC	HPAEpiC	HPAEpiC
B1AKY9	2	Sodium/potassium-transporting ATPase subunit alpha OS=Homo sapiens GN=ATP1A2 PE=1 SV=1	2384.25																										H522	H522	H522	H522	H522	H522	H522	H522	H522	H522	H522	H522	H522	H522	H522	H522	PC9	PC9	PC9	PC9	PC9
G3V470	0	Telomerase protein component 1 OS=Homo sapiens GN=TEP1 PE=1 SV=1	210.48		H1650	H1650	H1650	H1650	H1650	H1650	H1650	H1650					H1650	H1650	H1650	H1650									H1650	H1650	H1650	H1650													0.869358	-0.14	2.81	0.53	PC9
M0QXU3	0	Zinc finger protein 28 OS=Homo sapiens GN=ZNF28 PE=4 SV=1	378.19	H1650	H1650	H1650	H1650	H1650	H1650	H1650	H1650	H1650					H1650	H1650	H1650	H1650									H1650	H1650	H1650	H1650													H1650	H1650	H1650	H1650
Q6ZUT6	0	Uncharacterized protein C15orf52 OS=Homo sapiens GN=C15orf52 PE=1 SV=1	46.11														H1299	H1299	H1299	H1299	H1299	H1299	H1299	H1299	H1299	H1299	H1299	H1299	H522	H522	H522	H522	H522	H522	H522	H522	H522	H522	H522	H522	1.2214	0.2	3.58	0.62
Q9P2L0	0	WD repeat-containing protein 35 OS=Homo sapiens GN=WDR35 PE=1 SV=3	132.03	H522																									H522	H522	H522	H522	H522	H522	H522	H522	H522	H522	H522	H522	H522	H522	H522	H522
P08238	2	Heat shock protein HSP 90-beta OS=Homo sapiens GN=HSP90AB1 PE=1 SV=4	906.52																										H522	H522	H522	H522	H522	H522	H522	H522	H522	H522	H522	H522	H522	H522	H522	H522	PC9	PC9	PC9	PC9	PC9
A0A0G2JKA5	0	Uncharacterized protein C6orf10 OS=Homo sapiens GN=C6orf10 PE=1 SV=1	513.57	H1299													H1299	H1299	H1299	H1299	H1299	H1299	H1299	H1299	H1299	H1299	H1299	H1299													H1299	H1299	H1299	H1299
H3BPV3	1	ATP-dependent RNA helicase DDX19B OS=Homo sapiens GN=DDX19B PE=4 SV=1	1255.29	H1299													H1299	H1299	H1299	H1299	H1299	H1299	H1299	H1299	H1299	H1299	H1299	H1299													H1299	H1299	H1299	H1299
C9JFV4	0	Proline-, glutamic acid- and leucine-rich protein 1 OS=Homo sapiens GN=PELP1 PE=1 SV=2	97.1	H1650	H1650	H1650	H1650	H1650	H1650	H1650	H1650	H1650					H1650	H1650	H1650	H1650									H1650	H1650	H1650	H1650													H1650	H1650	H1650	H1650
Q92609	0	TBC1 domain family member 5 OS=Homo sapiens GN=TBC1D5 PE=1 SV=1	332.88	H522																									H522	H522	H522	H522	H522	H522	H522	H522	H522	H522	H522	H522	H522	H522	H522	H522
G3V3U4	2	Proteasome subunit alpha type OS=Homo sapiens GN=PSMA6 PE=1 SV=1	1243.14	PC9																																									PC9	PC9	PC9	PC9	PC9
E7EMG1	0	Tensin-1 (Fragment) OS=Homo sapiens GN=TNS1 PE=1 SV=1	418.48	H522																									H522	H522	H522	H522	H522	H522	H522	H522	H522	H522	H522	H522	H522	H522	H522	H522
Q9BQT9	0	Calsyntenin-3 OS=Homo sapiens GN=CLSTN3 PE=1 SV=1	282.46	H1650	H1650	H1650	H1650	H1650	H1650	H1650	H1650	H1650					H1650	H1650	H1650	H1650									H1650	H1650	H1650	H1650													H1650	H1650	H1650	H1650
M0R3H0	0	40S ribosomal protein S16 OS=Homo sapiens GN=RPS16 PE=1 SV=1	335.74																																										1.32313	0.28	2.29	0.56	PC9
Q5H9U9	0	Probable ATP-dependent RNA helicase DDX60-like OS=Homo sapiens GN=DDX60L PE=2 SV=2	29.13	HPAEpiC					HPAEpiC	HPAEpiC	HPAEpiC	HPAEpiC	HPAEpiC	HPAEpiC	HPAEpiC	HPAEpiC									HPAEpiC	HPAEpiC	HPAEpiC	HPAEpiC									HPAEpiC	HPAEpiC	HPAEpiC	HPAEpiC
E5RJZ5	2	Clusterin (Fragment) OS=Homo sapiens GN=CLU PE=1 SV=1	985.55	A549	A549	A549	A549	A549					A549	A549	A549	A549					A549	A549	A549	A549									A549	A549	A549	A549													A549
Q8N335	1	Glycerol-3-phosphate dehydrogenase 1-like protein OS=Homo sapiens GN=GPD1L PE=1 SV=1	671.6	A549	A549	A549	A549	A549					A549	A549	A549	A549					A549	A549	A549	A549									A549	A549	A549	A549													A549
Q13509	1	Tubulin beta-3 chain OS=Homo sapiens GN=TUBB3 PE=1 SV=2	349.15		A549	A549	A549	A549					A549	A549	A549	A549					A549	A549	A549	A549					H522	H522	H522	H522	1.28403	0.25	1.24	0.62	H522	H522	H522	H522	H522	H522	H522	H522	PC9	PC9	PC9	PC9	1.29693
Q9NVX7	0	Kelch repeat and BTB domain-containing protein 4 OS=Homo sapiens GN=KBTBD4 PE=1 SV=3	139.86	PC9																																									PC9	PC9	PC9	PC9	PC9
P00751	1	Complement factor B OS=Homo sapiens GN=CFB PE=1 SV=2	432.07		A549	A549	A549	A549					A549	A549	A549	A549	H1299	H1299	H1299	H1299	0.786628	-0.24	3.56	0.47	H1299	H1299	H1299	H1299					A549	A549	A549	A549					H1299	H1299	H1299	H1299					A549
H7C5Z8	2	Tumor necrosis factor receptor superfamily member 6 OS=Homo sapiens GN=FAS PE=1 SV=1	529.79	H522																									H522	H522	H522	H522	H522	H522	H522	H522	H522	H522	H522	H522	H522	H522	H522	H522
Q7Z406	1	Myosin-14 OS=Homo sapiens GN=MYH14 PE=1 SV=2	84.44																										H522	H522	H522	H522	H522	H522	H522	H522	H522	H522	H522	H522	H522	H522	H522	H522	PC9	PC9	PC9	PC9	PC9
C9JG63	2	Sprouty-related, EVH1 domain-containing protein 2 (Fragment) OS=Homo sapiens GN=SPRED2 PE=1 SV=6	520.75	PC9																																									PC9	PC9	PC9	PC9	PC9
Q9NVX2	0	Notchless protein homolog 1 OS=Homo sapiens GN=NLE1 PE=1 SV=4	251.44	H1650	H1650	H1650	H1650	H1650	H1650	H1650	H1650	H1650					H1650	H1650	H1650	H1650									H1650	H1650	H1650	H1650													H1650	H1650	H1650	H1650
Q8TED1	0	Probable glutathione peroxidase 8 OS=Homo sapiens GN=GPX8 PE=1 SV=2	519.93	PC9																																									PC9	PC9	PC9	PC9	PC9
P60709	2	Actin, cytoplasmic 1 OS=Homo sapiens GN=ACTB PE=1 SV=1	9712.39		0.83527	-0.18	0.21	0.06	0.292293	-1.23	0.38	0	0.346456	-1.06	0.37	0	0.382893	-0.96	0.26	0	0.458406	-0.78	0.27	0	1.32313	0.28	0.4	0.88	0.794534	-0.23	0.25	0.06	0.951229	-0.05	0.18	0.28	2.71828	1	0.36	1	2.07508	0.73	0.29	1	0.618783	-0.48	0.23	0	0.733447
D6REE5	1	Guanine nucleotide-binding protein subunit beta-2-like 1 (Fragment) OS=Homo sapiens GN=GNB2L1 PE=1 SV=1	468.97	PC9																																									PC9	PC9	PC9	PC9	PC9
K7EQ25	2	Alpha/beta hydrolase domain-containing protein 17A OS=Homo sapiens GN=ABHD17A PE=1 SV=1	437.55	A549	A549	A549	A549	A549					A549	A549	A549	A549					A549	A549	A549	A549									A549	A549	A549	A549													A549
H0YMI1	0	Uveal autoantigen with coiled-coil domains and ankyrin repeats (Fragment) OS=Homo sapiens GN=UACA PE=1 SV=6	190.87	H1650	H1650	H1650	H1650	H1650	H1650	H1650	H1650	H1650					H1650	H1650	H1650	H1650									H1650	H1650	H1650	H1650													H1650	H1650	H1650	H1650
E7ET33	2	Inter-alpha-trypsin inhibitor heavy chain H3 OS=Homo sapiens GN=ITIH3 PE=1 SV=1	509.13	PC9																																									PC9	PC9	PC9	PC9	PC9
Q9H1A4	1	Anaphase-promoting complex subunit 1 OS=Homo sapiens GN=ANAPC1 PE=1 SV=1	701.38	PC9																																									PC9	PC9	PC9	PC9	PC9
C9JYZ6	1	Cytosolic 10-formyltetrahydrofolate dehydrogenase (Fragment) OS=Homo sapiens GN=ALDH1L1 PE=1 SV=1	875.33	A549	A549	A549	A549	A549					A549	A549	A549	A549					A549	A549	A549	A549									A549	A549	A549	A549													A549
O43491	0	Band 4.1-like protein 2 OS=Homo sapiens GN=EPB41L2 PE=1 SV=1	167.98		A549	A549	A549	A549					A549	A549	A549	A549					A549	A549	A549	A549					H522	H522	H522	H522	0.683861	-0.38	1.73	0.37	H522	H522	H522	H522	H522	H522	H522	H522					A549
Q9P2J8	0	Zinc finger protein 624 OS=Homo sapiens GN=ZNF624 PE=1 SV=3	267.84																										0.771052	-0.26	2.65	0.38	H522	H522	H522	H522	H522	H522	H522	H522	H522	H522	H522	H522
P49756	1	RNA-binding protein 25 OS=Homo sapiens GN=RBM25 PE=1 SV=3	380.06	HPAEpiC					HPAEpiC	HPAEpiC	HPAEpiC	HPAEpiC	HPAEpiC	HPAEpiC	HPAEpiC	HPAEpiC									HPAEpiC	HPAEpiC	HPAEpiC	HPAEpiC									HPAEpiC	HPAEpiC	HPAEpiC	HPAEpiC
P48668	2	Keratin, type II cytoskeletal 6C OS=Homo sapiens GN=KRT6C PE=1 SV=3	3740.58		0.895834	-0.11	0.31	0.26	1.34986	0.3	0.32	0.96	1.50682	0.41	0.39	0.96	0.960789	-0.04	0.3	0.39	1.07251	0.07	0.35	0.64	0.71177	-0.34	0.39	0.05	1.15027	0.14	0.31	0.79	1.28403	0.25	0.3	0.9	0.852144	-0.16	0.32	0.2	1.19722	0.18	0.38	0.81	0.970446	-0.03	0.33	0.45	1.08329
C9JFT7	0	Tensin-1 (Fragment) OS=Homo sapiens GN=TNS1 PE=1 SV=1	408.35	H522																									H522	H522	H522	H522	H522	H522	H522	H522	H522	H522	H522	H522	H522	H522	H522	H522
E9PFT7	0	Adenomatous polyposis coli protein (Fragment) OS=Homo sapiens GN=APC PE=1 SV=6	179.32	A549	A549	A549	A549	A549					A549	A549	A549	A549					A549	A549	A549	A549									A549	A549	A549	A549													A549
E9PFT6	2	Hemoglobin subunit delta OS=Homo sapiens GN=HBD PE=1 SV=1	10259.8		0.763379	-0.27	0.35	0.05	0.26982	-1.31	0.4	0	0.353455	-1.04	0.45	0	0.082085	-2.5	0.7	0	0.106459	-2.24	0.75	0	0.301194	-1.2	0.73	0	0.139457	-1.97	0.52	0	0.182684	-1.7	0.52	0	0.516851	-0.66	0.62	0.02	1.69893	0.53	0.87	0.9	1.19722	0.18	0.25	0.93	1.56831
H0YMH7	1	CTD small phosphatase-like protein 2 (Fragment) OS=Homo sapiens GN=CTDSPL2 PE=1 SV=1	277.8	H1650	H1650	H1650	H1650	H1650	H1650	H1650	H1650	H1650					H1650	H1650	H1650	H1650									H1650	H1650	H1650	H1650													H1650	H1650	H1650	H1650
K7EJD3	2	Galectin-3-binding protein OS=Homo sapiens GN=LGALS3BP PE=1 SV=1	541.6	H1650	H1650	H1650	H1650	H1650	H1650	H1650	H1650	H1650					H1650	H1650	H1650	H1650									H1650	H1650	H1650	H1650													H1650	H1650	H1650	H1650
Q9NW81	1	ATP synthase subunit s-like protein OS=Homo sapiens GN=ATP5SL PE=1 SV=3	549.37	H522																									H522	H522	H522	H522	H522	H522	H522	H522	H522	H522	H522	H522	H522	H522	H522	H522
K7EJD2	2	RNA polymerase II subunit A C-terminal domain phosphatase (Fragment) OS=Homo sapiens GN=CTDP1 PE=1 SV=1	1712.93		H1650	H1650	H1650	H1650	H1650	H1650	H1650	H1650					H1650	H1650	H1650	H1650									0.246597	-1.4	2.2	0.08													H1650	H1650	H1650	H1650
D6RED6	0	F-box/LRR-repeat protein 5 OS=Homo sapiens GN=FBXL5 PE=4 SV=1	219.65	HPAEpiC					HPAEpiC	HPAEpiC	HPAEpiC	HPAEpiC	HPAEpiC	HPAEpiC	HPAEpiC	HPAEpiC									HPAEpiC	HPAEpiC	HPAEpiC	HPAEpiC									HPAEpiC	HPAEpiC	HPAEpiC	HPAEpiC
Q9GJ45	0	HLA class I histocompatibility antigen, A-3 alpha chain OS=Homo sapiens GN=HLA-A PE=1 SV=1	334.69	H1650	H1650	H1650	H1650	H1650	H1650	H1650	H1650	H1650					H1650	H1650	H1650	H1650									H1650	H1650	H1650	H1650													H1650	H1650	H1650	H1650
Q8NEV8	0	Exophilin-5 OS=Homo sapiens GN=EXPH5 PE=1 SV=3	252.22	H1299													H1299	H1299	H1299	H1299	H1299	H1299	H1299	H1299	H1299	H1299	H1299	H1299													H1299	H1299	H1299	H1299
Q9UPU7	0	TBC1 domain family member 2B OS=Homo sapiens GN=TBC1D2B PE=1 SV=2	422.38	H522																									H522	H522	H522	H522	H522	H522	H522	H522	H522	H522	H522	H522	H522	H522	H522	H522
E9PMA4	0	LETM1 domain-containing protein LETM2, mitochondrial OS=Homo sapiens GN=LETM2 PE=1 SV=1	215.57	H522																									H522	H522	H522	H522	H522	H522	H522	H522	H522	H522	H522	H522	H522	H522	H522	H522
B1AL79	0	Protein kinase N2, isoform CRA_b OS=Homo sapiens GN=PKN2 PE=1 SV=1	152.79	H1650	H1650	H1650	H1650	H1650	H1650	H1650	H1650	H1650					H1650	H1650	H1650	H1650									H1650	H1650	H1650	H1650													H1650	H1650	H1650	H1650
Q5TEE2	1	Histone deacetylase 1 (Fragment) OS=Homo sapiens GN=HDAC1 PE=1 SV=1	722.74	PC9																																									PC9	PC9	PC9	PC9	PC9
A0A0D9SG99	0	Protein GREB1 (Fragment) OS=Homo sapiens GN=GREB1 PE=1 SV=1	479.34	H1650	H1650	H1650	H1650	H1650	H1650	H1650	H1650	H1650					H1650	H1650	H1650	H1650									H1650	H1650	H1650	H1650													H1650	H1650	H1650	H1650
S4R2Z1	0	Adenylosuccinate synthetase isozyme 1 (Fragment) OS=Homo sapiens GN=ADSSL1 PE=1 SV=1	364.9	PC9																																									PC9	PC9	PC9	PC9	PC9
C9JYY6	0	Neuronal cell adhesion molecule OS=Homo sapiens GN=NRCAM PE=1 SV=3	518.48		A549	A549	A549	A549	HPAEpiC	HPAEpiC	HPAEpiC	HPAEpiC	0.802519	-0.22	3.09	0.46					A549	A549	A549	A549	HPAEpiC	HPAEpiC	HPAEpiC	HPAEpiC					A549	A549	A549	A549	HPAEpiC	HPAEpiC	HPAEpiC	HPAEpiC									A549
Q04828	2	Aldo-keto reductase family 1 member C1 OS=Homo sapiens GN=AKR1C1 PE=1 SV=1	1060.97																										H522	H522	H522	H522	H522	H522	H522	H522	H522	H522	H522	H522	H522	H522	H522	H522	PC9	PC9	PC9	PC9	PC9
P27348	2	14-3-3 protein theta OS=Homo sapiens GN=YWHAQ PE=1 SV=1	689.42		H1650	H1650	H1650	H1650	H1650	H1650	H1650	H1650					H1650	H1650	H1650	H1650									1.08329	0.08	1.37	0.48	H522	H522	H522	H522	H522	H522	H522	H522	H522	H522	H522	H522	2.03399	0.71	1.46	0.87	PC9
Q04826	0	HLA class I histocompatibility antigen, B-40 alpha chain OS=Homo sapiens GN=HLA-B PE=1 SV=1	318.47	H1650	H1650	H1650	H1650	H1650	H1650	H1650	H1650	H1650					H1650	H1650	H1650	H1650									H1650	H1650	H1650	H1650													H1650	H1650	H1650	H1650
P01824	0	Ig heavy chain V-II region WAH OS=Homo sapiens PE=1 SV=1	479.73	PC9																																									PC9	PC9	PC9	PC9	PC9
O75636	0	Ficolin-3 OS=Homo sapiens GN=FCN3 PE=1 SV=2	307.54	H1299													H1299	H1299	H1299	H1299	H1299	H1299	H1299	H1299	H1299	H1299	H1299	H1299													H1299	H1299	H1299	H1299
P00738	0	Haptoglobin OS=Homo sapiens GN=HP PE=1 SV=1	235.4	H1650	H1650	H1650	H1650	H1650	H1650	H1650	H1650	H1650					H1650	H1650	H1650	H1650									H1650	H1650	H1650	H1650													H1650	H1650	H1650	H1650
H3BPS8	1	Fructose-bisphosphate aldolase A (Fragment) OS=Homo sapiens GN=ALDOA PE=1 SV=1	723.57	PC9																																									PC9	PC9	PC9	PC9	PC9
B7Z6Z4	2	Myosin light polypeptide 6 OS=Homo sapiens GN=MYL6 PE=1 SV=1	1947.19	PC9																																									PC9	PC9	PC9	PC9	PC9
Q9NVV2	0	Putative uncharacterized protein C19orf73 OS=Homo sapiens GN=C19orf73 PE=1 SV=2	402.61	PC9																																									PC9	PC9	PC9	PC9	PC9
M0R3E7	2	F-BAR domain only protein 1 (Fragment) OS=Homo sapiens GN=FCHO1 PE=1 SV=1	706.78	H522																									H522	H522	H522	H522	H522	H522	H522	H522	H522	H522	H522	H522	H522	H522	H522	H522
G3V3R4	1	HCG1983504, isoform CRA_c OS=Homo sapiens GN=TUBB3 PE=1 SV=1	465.08	H522																									H522	H522	H522	H522	H522	H522	H522	H522	H522	H522	H522	H522	H522	H522	H522	H522
M0R3E5	2	F-BAR domain only protein 1 (Fragment) OS=Homo sapiens GN=FCHO1 PE=1 SV=1	708.63	H522																									H522	H522	H522	H522	H522	H522	H522	H522	H522	H522	H522	H522	H522	H522	H522	H522
S4R2Y6	0	Afadin- and alpha-actinin-binding protein OS=Homo sapiens GN=SSX2IP PE=1 SV=1	310.73	H1650	H1650	H1650	H1650	H1650	H1650	H1650	H1650	H1650					H1650	H1650	H1650	H1650									H1650	H1650	H1650	H1650													H1650	H1650	H1650	H1650
M0QY27	0	Putative zinc finger protein 66 OS=Homo sapiens GN=ZNF66 PE=4 SV=1	217.85	H1650	H1650	H1650	H1650	H1650	H1650	H1650	H1650	H1650					H1650	H1650	H1650	H1650									H1650	H1650	H1650	H1650													H1650	H1650	H1650	H1650
A0A0D9SFW6	0	Syntaxin-binding protein 1 (Fragment) OS=Homo sapiens GN=STXBP1 PE=1 SV=1	320.27	H1299													H1299	H1299	H1299	H1299	H1299	H1299	H1299	H1299	H1299	H1299	H1299	H1299													H1299	H1299	H1299	H1299
Q5H9R7	1	Serine/threonine-protein phosphatase 6 regulatory subunit 3 OS=Homo sapiens GN=PPP6R3 PE=1 SV=2	553.47	A549	A549	A549	A549	A549					A549	A549	A549	A549					A549	A549	A549	A549									A549	A549	A549	A549													A549
B0AZS6	2	14-3-3 protein zeta/delta OS=Homo sapiens GN=YWHAZ PE=1 SV=1	4033.49		H1650	H1650	H1650	H1650	H1650	H1650	H1650	H1650					H1650	H1650	H1650	H1650									1.09417	0.09	0.73	0.61	H522	H522	H522	H522	H522	H522	H522	H522	H522	H522	H522	H522	1.1853	0.17	0.69	0.64	PC9
M0QXQ0	0	Zinc finger protein 486 OS=Homo sapiens GN=ZNF486 PE=4 SV=1	217.85	H1650	H1650	H1650	H1650	H1650	H1650	H1650	H1650	H1650					H1650	H1650	H1650	H1650									H1650	H1650	H1650	H1650													H1650	H1650	H1650	H1650
P68871	2	Hemoglobin subunit beta OS=Homo sapiens GN=HBB PE=1 SV=2	10231.5		0.771052	-0.26	0.31	0.08	0.264477	-1.33	0.44	0	0.343008	-1.07	0.51	0	0.082085	-2.5	0.75	0	0.106459	-2.24	0.75	0	0.310367	-1.17	0.77	0	0.139457	-1.97	0.5	0	0.182684	-1.7	0.58	0	0.532592	-0.63	0.68	0.02	1.71601	0.54	0.81	0.86	1.1853	0.17	0.28	0.91	1.55271
Q4ZG55	0	Protein GREB1 OS=Homo sapiens GN=GREB1 PE=2 SV=1	529.42	H1650	H1650	H1650	H1650	H1650	H1650	H1650	H1650	H1650					H1650	H1650	H1650	H1650									H1650	H1650	H1650	H1650													H1650	H1650	H1650	H1650
Q9NW68	0	BSD domain-containing protein 1 OS=Homo sapiens GN=BSDC1 PE=1 SV=1	133.05	PC9																																									PC9	PC9	PC9	PC9	PC9
H7C5W9	2	Sarcoplasmic/endoplasmic reticulum calcium ATPase 2 (Fragment) OS=Homo sapiens GN=ATP2A2 PE=1 SV=1	475.93	PC9																																									PC9	PC9	PC9	PC9	PC9
H7C5W8	1	Alpha-actinin-1 (Fragment) OS=Homo sapiens GN=ACTN1 PE=1 SV=1	334.24																										0.554327	-0.59	1.49	0.26	H522	H522	H522	H522	H522	H522	H522	H522	H522	H522	H522	H522	1.11628	0.11	1.61	0.56	PC9
C9JG37	0	Zinc finger protein 195 (Fragment) OS=Homo sapiens GN=ZNF195 PE=1 SV=2	217.85	H1650	H1650	H1650	H1650	H1650	H1650	H1650	H1650	H1650					H1650	H1650	H1650	H1650									H1650	H1650	H1650	H1650													H1650	H1650	H1650	H1650
H3BQ34	2	Pyruvate kinase OS=Homo sapiens GN=PKM PE=1 SV=1	2021.1		0.537944	-0.62	1.52	0.24	H1650	H1650	H1650	H1650	A549	A549	A549	A549	H1650	H1650	H1650	H1650	A549	A549	A549	A549					1.15027	0.14	0.6	0.67	2.13828	0.76	1.51	0.82	H522	H522	H522	H522	H522	H522	H522	H522	0.582748	-0.54	0.67	0.05	1.08329
Q96S99	0	Pleckstrin homology domain-containing family F member 1 OS=Homo sapiens GN=PLEKHF1 PE=1 SV=3	206.84	HPAEpiC					HPAEpiC	HPAEpiC	HPAEpiC	HPAEpiC	HPAEpiC	HPAEpiC	HPAEpiC	HPAEpiC									HPAEpiC	HPAEpiC	HPAEpiC	HPAEpiC									HPAEpiC	HPAEpiC	HPAEpiC	HPAEpiC
P18669	2	Phosphoglycerate mutase 1 OS=Homo sapiens GN=PGAM1 PE=1 SV=2	1006.53	PC9																																									PC9	PC9	PC9	PC9	PC9
Q01546	2	Keratin, type II cytoskeletal 2 oral OS=Homo sapiens GN=KRT76 PE=1 SV=2	1982.98		1.64872	0.5	0.49	0.97	2.18147	0.78	0.54	0.99	1.32313	0.28	0.45	0.88	2.05443	0.72	0.47	0.99	1.24608	0.22	0.41	0.87	0.932394	-0.07	0.38	0.4	1.73325	0.55	0.51	0.97	1.05127	0.05	0.49	0.63	0.786628	-0.24	0.47	0.16	0.843665	-0.17	0.46	0.22	0.941765	-0.06	0.59	0.45	0.571209
Q6A162	2	Keratin, type I cytoskeletal 40 OS=Homo sapiens GN=KRT40 PE=1 SV=2	617.88	PC9																																									PC9	PC9	PC9	PC9	PC9
Q5TEC6	2	Histone H3 OS=Homo sapiens GN=HIST2H3PS2 PE=1 SV=1	8271.52		A549	A549	A549	A549	HPAEpiC	HPAEpiC	HPAEpiC	HPAEpiC	0.472367	-0.75	0.91	0.07	H1299	H1299	H1299	H1299	0.40657	-0.9	1.58	0.11	0.860708	-0.15	1.44	0.43					0.67032	-0.4	0.74	0.21	1.43333	0.36	1.11	0.71	1.64872	0.5	1.75	0.77	PC9	PC9	PC9	PC9	0.19205
A8MX94	2	Glutathione S-transferase P OS=Homo sapiens GN=GSTP1 PE=1 SV=1	2380.17																										H522	H522	H522	H522	H522	H522	H522	H522	H522	H522	H522	H522	H522	H522	H522	H522	PC9	PC9	PC9	PC9	PC9
X6R3G6	2	Lactadherin OS=Homo sapiens GN=MFGE8 PE=1 SV=1	1886.43	H1299													H1299	H1299	H1299	H1299	H1299	H1299	H1299	H1299	H1299	H1299	H1299	H1299													H1299	H1299	H1299	H1299
A0A0D9SG72	0	Syntaxin-binding protein 1 (Fragment) OS=Homo sapiens GN=STXBP1 PE=1 SV=1	320.27	H1299													H1299	H1299	H1299	H1299	H1299	H1299	H1299	H1299	H1299	H1299	H1299	H1299													H1299	H1299	H1299	H1299
X6RFL8	2	Ras-related protein Rab-14 (Fragment) OS=Homo sapiens GN=RAB14 PE=1 SV=1	1508.93																										H522	H522	H522	H522	H522	H522	H522	H522	H522	H522	H522	H522	H522	H522	H522	H522	PC9	PC9	PC9	PC9	PC9
Q8N2N9	1	Ankyrin repeat domain-containing protein 36B OS=Homo sapiens GN=ANKRD36B PE=1 SV=4	75.51																																										PC9	PC9	PC9	PC9	PC9
Q99666	0	RANBP2-like and GRIP domain-containing protein 5/6 OS=Homo sapiens GN=RGPD5 PE=1 SV=3	63.29	H1650	H1650	H1650	H1650	H1650	H1650	H1650	H1650	H1650					H1650	H1650	H1650	H1650									H1650	H1650	H1650	H1650													H1650	H1650	H1650	H1650
Q9HDC9	2	Adipocyte plasma membrane-associated protein OS=Homo sapiens GN=APMAP PE=1 SV=2	304.13	H522																									H522	H522	H522	H522	H522	H522	H522	H522	H522	H522	H522	H522	H522	H522	H522	H522
Q9P2G1	1	Ankyrin repeat and IBR domain-containing protein 1 OS=Homo sapiens GN=ANKIB1 PE=1 SV=3	175.89	H522																									H522	H522	H522	H522	H522	H522	H522	H522	H522	H522	H522	H522	H522	H522	H522	H522
H0YFX9	2	Histone H2A (Fragment) OS=Homo sapiens GN=H2AFJ PE=1 SV=1	2810.18		6.82096	1.92	0.71	1	8.41487	2.13	0.69	1	1.23368	0.21	0.39	0.89	2.82922	1.04	0.82	0.99	0.414783	-0.88	0.58	0	0.336216	-1.09	0.55	0	5.98945	1.79	0.71	1	0.878095	-0.13	0.42	0.31	0.71177	-0.34	0.33	0.04	2.117	0.75	0.61	1	4.90375	1.59	0.78	1	0.718924
Q8IZL8	0	Proline-, glutamic acid- and leucine-rich protein 1 OS=Homo sapiens GN=PELP1 PE=1 SV=2	97.1	H1650	H1650	H1650	H1650	H1650	H1650	H1650	H1650	H1650					H1650	H1650	H1650	H1650									H1650	H1650	H1650	H1650													H1650	H1650	H1650	H1650
J3QTI8	1	Oxidized low-density lipoprotein receptor 1 (Fragment) OS=Homo sapiens GN=OLR1 PE=1 SV=1	680.36	A549	A549	A549	A549	A549					A549	A549	A549	A549					A549	A549	A549	A549									A549	A549	A549	A549													A549
P49721	1	Proteasome subunit beta type-2 OS=Homo sapiens GN=PSMB2 PE=1 SV=1	771.18	PC9																																									PC9	PC9	PC9	PC9	PC9
P26232	0	Catenin alpha-2 OS=Homo sapiens GN=CTNNA2 PE=1 SV=5	33.32	H1299													H1299	H1299	H1299	H1299	H1299	H1299	H1299	H1299	H1299	H1299	H1299	H1299													H1299	H1299	H1299	H1299
H0YFX4	2	4F2 cell-surface antigen heavy chain (Fragment) OS=Homo sapiens GN=SLC3A2 PE=1 SV=1	1984.92		A549	A549	A549	A549					A549	A549	A549	A549					A549	A549	A549	A549					H522	H522	H522	H522	1.33643	0.29	1.18	0.75	H522	H522	H522	H522	H522	H522	H522	H522	PC9	PC9	PC9	PC9	0.650509
P49720	2	Proteasome subunit beta type-3 OS=Homo sapiens GN=PSMB3 PE=1 SV=2	1086.07																										H522	H522	H522	H522	H522	H522	H522	H522	H522	H522	H522	H522	H522	H522	H522	H522	PC9	PC9	PC9	PC9	PC9
H7C5V6	2	T-lymphoma invasion and metastasis-inducing protein 2 (Fragment) OS=Homo sapiens GN=TIAM2 PE=1 SV=1	920.2	A549	A549	A549	A549	A549					A549	A549	A549	A549					A549	A549	A549	A549									A549	A549	A549	A549													A549
A6NCN2	2	Putative keratin-87 protein OS=Homo sapiens GN=KRT87P PE=5 SV=4	560.78	PC9																																									PC9	PC9	PC9	PC9	PC9
X6RLX0	0	ELKS/Rab6-interacting/CAST family member 1 OS=Homo sapiens GN=ERC1 PE=1 SV=1	145.29		H1650	H1650	H1650	H1650	H1650	H1650	H1650	H1650					0.818731	-0.2	1.7	0.45									0.67032	-0.4	1.89	0.35	H522	H522	H522	H522	H522	H522	H522	H522	0.818731	-0.2	1.91	0.42	0.594521	-0.52	1.99	0.35	PC9
F5H7Y6	1	Ras-related protein Rap-1b OS=Homo sapiens GN=RAP1B PE=1 SV=1	1481.79						HPAEpiC	HPAEpiC	HPAEpiC	HPAEpiC	HPAEpiC	HPAEpiC	HPAEpiC	HPAEpiC	H1299	H1299	H1299	H1299	H1299	H1299	H1299	H1299	1.08329	0.08	2.62	0.55	H522	H522	H522	H522	H522	H522	H522	H522	1.84043	0.61	1.73	0.8	1.71601	0.54	1.76	0.72	PC9	PC9	PC9	PC9	PC9
A6NIZ1	1	Ras-related protein Rap-1b-like protein OS=Homo sapiens PE=2 SV=1	809.94														H1299	H1299	H1299	H1299	H1299	H1299	H1299	H1299	0.625002	-0.47	2.36	0.32	H522	H522	H522	H522	H522	H522	H522	H522	1.28403	0.25	1.65	0.55	2.07508	0.73	1.62	0.81	PC9	PC9	PC9	PC9	PC9
M0QY09	2	F-BAR domain only protein 1 (Fragment) OS=Homo sapiens GN=FCHO1 PE=1 SV=1	706.78	H522																									H522	H522	H522	H522	H522	H522	H522	H522	H522	H522	H522	H522	H522	H522	H522	H522
A6NIZ0	0	Nuclear distribution protein nudE-like 1 OS=Homo sapiens GN=NDEL1 PE=1 SV=4	595.81		A549	A549	A549	A549					A549	A549	A549	A549					A549	A549	A549	A549									0.913931	-0.09	3.15	0.5													A549
K7EPM1	1	Enolase (Fragment) OS=Homo sapiens GN=ENO3 PE=1 SV=1	313.22	H522																									H522	H522	H522	H522	H522	H522	H522	H522	H522	H522	H522	H522	H522	H522	H522	H522
O95832	0	Claudin-1 OS=Homo sapiens GN=CLDN1 PE=1 SV=1	452.38	H522																									H522	H522	H522	H522	H522	H522	H522	H522	H522	H522	H522	H522	H522	H522	H522	H522
M0R3C1	0	Volume-regulated anion channel subunit LRRC8E (Fragment) OS=Homo sapiens GN=LRRC8E PE=1 SV=1	178.96	HPAEpiC					HPAEpiC	HPAEpiC	HPAEpiC	HPAEpiC	HPAEpiC	HPAEpiC	HPAEpiC	HPAEpiC									HPAEpiC	HPAEpiC	HPAEpiC	HPAEpiC									HPAEpiC	HPAEpiC	HPAEpiC	HPAEpiC
H0Y432	1	Centrosomal protein of 55 kDa (Fragment) OS=Homo sapiens GN=CEP55 PE=1 SV=1	363.93	H522																									H522	H522	H522	H522	H522	H522	H522	H522	H522	H522	H522	H522	H522	H522	H522	H522
A0A0D9SG63	0	Ubiquitin-protein ligase E3A (Fragment) OS=Homo sapiens GN=UBE3A PE=1 SV=1	473.79	PC9																																									PC9	PC9	PC9	PC9	PC9
H0YMD9	2	Annexin A2 (Fragment) OS=Homo sapiens GN=ANXA2 PE=1 SV=1	23178		0.394554	-0.93	0.86	0.03	H1650	H1650	H1650	H1650	A549	A549	A549	A549	0.19398	-1.64	1.39	0	0.491644	-0.71	1.26	0.22					0.511709	-0.67	0.5	0	1.29693	0.26	0.83	0.68	H522	H522	H522	H522	2.63794	0.97	1.32	0.91	1.13883	0.13	0.48	0.66	2.88637
A0A0G2JJZ1	0	Coiled-coil alpha-helical rod protein 1 (Fragment) OS=Homo sapiens GN=CCHCR1 PE=4 SV=1	554.65	A549	A549	A549	A549	A549					A549	A549	A549	A549					A549	A549	A549	A549									A549	A549	A549	A549													A549
Q7Z3J3	0	RanBP2-like and GRIP domain-containing protein 4 OS=Homo sapiens GN=RGPD4 PE=2 SV=3	54.29	H1650	H1650	H1650	H1650	H1650	H1650	H1650	H1650	H1650					H1650	H1650	H1650	H1650									H1650	H1650	H1650	H1650													H1650	H1650	H1650	H1650
G3V408	1	Gamma-aminobutyric acid receptor subunit alpha-5 (Fragment) OS=Homo sapiens GN=GABRA5 PE=1 SV=1	1198.96	H522																									H522	H522	H522	H522	H522	H522	H522	H522	H522	H522	H522	H522	H522	H522	H522	H522
E9PG15	2	14-3-3 protein theta (Fragment) OS=Homo sapiens GN=YWHAQ PE=1 SV=1	669.27		H1650	H1650	H1650	H1650	H1650	H1650	H1650	H1650					H1650	H1650	H1650	H1650									1.33643	0.29	1.3	0.68	H522	H522	H522	H522	H522	H522	H522	H522	H522	H522	H522	H522	2.7456	1.01	1.37	0.96	PC9
K7EPL5	0	Evolutionarily conserved-signaling intermediate in Toll pathway, mitochondrial (Fragment) OS=Homo sapiens GN=ECSIT PE=1 SV=1	360.76	PC9																																									PC9	PC9	PC9	PC9	PC9
H0YMD0	2	Annexin (Fragment) OS=Homo sapiens GN=ANXA2 PE=1 SV=1	42995.4		0.307279	-1.18	0.61	0	0.132655	-2.02	0.96	0	0.431711	-0.84	1.19	0.04	0.138069	-1.98	1.11	0	0.444858	-0.81	1.32	0.12	1.03045	0.03	1.58	0.55	0.423162	-0.86	0.34	0	1.37713	0.32	0.63	0.87	3.18993	1.16	0.98	1	3.06485	1.12	1.23	0.97	1.01005	0.01	0.32	0.49	3.28708
Q9UPQ3	0	Arf-GAP with GTPase, ANK repeat and PH domain-containing protein 1 OS=Homo sapiens GN=AGAP1 PE=1 SV=4	912.86	PC9																																									PC9	PC9	PC9	PC9	PC9
E7ESM3	2	Eukaryotic translation initiation factor 3 subunit M OS=Homo sapiens GN=EIF3M PE=1 SV=1	1309.05	A549	A549	A549	A549	A549					A549	A549	A549	A549					A549	A549	A549	A549									A549	A549	A549	A549													A549
H0Y424	0	LIM domain only protein 7 (Fragment) OS=Homo sapiens GN=LMO7 PE=1 SV=6	148.73	H522																									H522	H522	H522	H522	H522	H522	H522	H522	H522	H522	H522	H522	H522	H522	H522	H522
Q9P2E9	1	Ribosome-binding protein 1 OS=Homo sapiens GN=RRBP1 PE=1 SV=4	67.83																																										PC9	PC9	PC9	PC9	PC9
Q5URX0	0	Beta-hexosaminidase subunit beta OS=Homo sapiens GN=HEXB PE=1 SV=1	313.79	A549	A549	A549	A549	A549					A549	A549	A549	A549					A549	A549	A549	A549									A549	A549	A549	A549													A549
E5RJT5	1	Centrosomal protein of 170 kDa (Fragment) OS=Homo sapiens GN=CEP170 PE=1 SV=1	618.61		A549	A549	A549	A549					A549	A549	A549	A549					A549	A549	A549	A549					H522	H522	H522	H522	2.48432	0.91	2.93	0.68	H522	H522	H522	H522	H522	H522	H522	H522					1.2214
Q96LI6	1	Heat shock transcription factor, Y-linked OS=Homo sapiens GN=HSFY1 PE=1 SV=1	297.01	H522																									H522	H522	H522	H522	H522	H522	H522	H522	H522	H522	H522	H522	H522	H522	H522	H522
A0A075B6E9	0	Leucine-rich repeat-containing protein 7 OS=Homo sapiens GN=LRRC7 PE=1 SV=1	76.57																																										PC9	PC9	PC9	PC9	PC9
Q96LI5	1	CCR4-NOT transcription complex subunit 6-like OS=Homo sapiens GN=CNOT6L PE=1 SV=2	813.69	A549	A549	A549	A549	A549					A549	A549	A549	A549					A549	A549	A549	A549									A549	A549	A549	A549													A549
H0YMC9	0	Vacuolar protein sorting-associated protein 18 homolog OS=Homo sapiens GN=VPS18 PE=1 SV=1	204.71	H1650	H1650	H1650	H1650	H1650	H1650	H1650	H1650	H1650					H1650	H1650	H1650	H1650									H1650	H1650	H1650	H1650													H1650	H1650	H1650	H1650
H3BQ04	1	Beta-hexosaminidase subunit alpha OS=Homo sapiens GN=HEXA PE=4 SV=1	672.42	A549	A549	A549	A549	A549					A549	A549	A549	A549					A549	A549	A549	A549									A549	A549	A549	A549													A549
Q5VT79	0	Annexin A8-like protein 1 OS=Homo sapiens GN=ANXA8L1 PE=2 SV=2	435.5	H522																									H522	H522	H522	H522	H522	H522	H522	H522	H522	H522	H522	H522	H522	H522	H522	H522
Q9NVR2	1	Integrator complex subunit 10 OS=Homo sapiens GN=INTS10 PE=1 SV=2	603.73	A549	A549	A549	A549	A549					A549	A549	A549	A549					A549	A549	A549	A549									A549	A549	A549	A549													A549
Q7Z3I0	0	Putative uncharacterized protein DKFZp313E1411 OS=Homo sapiens GN=DKFZp313E1411 PE=2 SV=1	239.3	H1650	H1650	H1650	H1650	H1650	H1650	H1650	H1650	H1650					H1650	H1650	H1650	H1650									H1650	H1650	H1650	H1650													H1650	H1650	H1650	H1650
S4R369	1	39S ribosomal protein L37, mitochondrial OS=Homo sapiens GN=MRPL37 PE=1 SV=1	337.83	PC9																																									PC9	PC9	PC9	PC9	PC9
Q96RU2	0	Ubiquitin carboxyl-terminal hydrolase 28 OS=Homo sapiens GN=USP28 PE=1 SV=1	141.52	PC9																																									PC9	PC9	PC9	PC9	PC9
M0R3A5	0	Zinc finger protein 83 OS=Homo sapiens GN=ZNF83 PE=4 SV=1	217.85	H1650	H1650	H1650	H1650	H1650	H1650	H1650	H1650	H1650					H1650	H1650	H1650	H1650									H1650	H1650	H1650	H1650													H1650	H1650	H1650	H1650
Q8NEQ5	0	Transmembrane protein C1orf162 OS=Homo sapiens GN=C1orf162 PE=2 SV=1	672.65	A549	A549	A549	A549	A549					A549	A549	A549	A549					A549	A549	A549	A549									A549	A549	A549	A549													A549
B1AKQ8	0	Guanine nucleotide-binding protein G(I)/G(S)/G(T) subunit beta-1 (Fragment) OS=Homo sapiens GN=GNB1 PE=1 SV=6	224.15														H1299	H1299	H1299	H1299	H1299	H1299	H1299	H1299	H1299	H1299	H1299	H1299	H522	H522	H522	H522	H522	H522	H522	H522	H522	H522	H522	H522	1.20925	0.19	1.96	0.57	PC9	PC9	PC9	PC9	PC9
M0QXM4	1	Amino acid transporter OS=Homo sapiens GN=SLC1A5 PE=1 SV=1	379.35	H522																									H522	H522	H522	H522	H522	H522	H522	H522	H522	H522	H522	H522	H522	H522	H522	H522
O43432	1	Eukaryotic translation initiation factor 4 gamma 3 OS=Homo sapiens GN=EIF4G3 PE=1 SV=2	64.76	H1299													H1299	H1299	H1299	H1299	H1299	H1299	H1299	H1299	H1299	H1299	H1299	H1299													H1299	H1299	H1299	H1299
C9JZ54	0	DNA mismatch repair protein Mlh1 (Fragment) OS=Homo sapiens GN=MLH1 PE=1 SV=1	422.91	PC9																																									PC9	PC9	PC9	PC9	PC9
B4DNK4	1	Pyruvate kinase OS=Homo sapiens GN=PKM PE=1 SV=1	749.14		0.431711	-0.84	0.96	0.03	H1650	H1650	H1650	H1650					H1650	H1650	H1650	H1650									0.71177	-0.34	0.76	0.16	1.64872	0.5	0.94	0.86	H522	H522	H522	H522	H522	H522	H522	H522	0.644036	-0.44	0.7	0.11	1.50682
I1E4Y6	0	PERQ amino acid-rich with GYF domain-containing protein 2 OS=Homo sapiens GN=GIGYF2 PE=1 SV=1	366.54	A549	A549	A549	A549	A549					A549	A549	A549	A549					A549	A549	A549	A549									A549	A549	A549	A549													A549
Q7L2R6	0	Zinc finger protein 765 OS=Homo sapiens GN=ZNF765 PE=1 SV=2	424.08		0.755784	-0.28	2.72	0.42	0.763379	-0.27	2.54	0.45	1.01005	0.01	2.9	0.45	H1650	H1650	H1650	H1650					HPAEpiC	HPAEpiC	HPAEpiC	HPAEpiC	H1650	H1650	H1650	H1650					HPAEpiC	HPAEpiC	HPAEpiC	HPAEpiC					H1650	H1650	H1650	H1650
K7EPJ9	2	Keratin, type I cytoskeletal 17 (Fragment) OS=Homo sapiens GN=KRT17 PE=1 SV=1	1429.52		1.06184	0.06	0.47	0.58	0.951229	-0.05	0.55	0.46	0.88692	-0.12	0.56	0.37	1.78604	0.58	0.48	0.99	1.66529	0.51	0.42	0.99	1.87761	0.63	0.47	0.99	1.37713	0.32	0.53	0.9	1.29693	0.26	0.49	0.85	1.44773	0.37	0.55	0.92	0.778801	-0.25	0.42	0.13	0.733447	-0.31	0.56	0.18	0.690734
A6NIW5	2	Peroxiredoxin 2, isoform CRA_a OS=Homo sapiens GN=PRDX2 PE=1 SV=2	3664.91	PC9																																									PC9	PC9	PC9	PC9	PC9
J3KNM6	0	Arf-GAP with GTPase, ANK repeat and PH domain-containing protein 2 (Fragment) OS=Homo sapiens GN=AGAP2 PE=1 SV=1	475.19	H522																									H522	H522	H522	H522	H522	H522	H522	H522	H522	H522	H522	H522	H522	H522	H522	H522
G3V3M6	0	DNA-(apurinic or apyrimidinic site) lyase (Fragment) OS=Homo sapiens GN=APEX1 PE=1 SV=1	360.71	PC9																																									PC9	PC9	PC9	PC9	PC9
Q96RT1	1	Protein LAP2 OS=Homo sapiens GN=ERBB2IP PE=1 SV=2	106.82		H1650	H1650	H1650	H1650	H1650	H1650	H1650	H1650					H1650	H1650	H1650	H1650									0.522046	-0.65	2.5	0.38	H522	H522	H522	H522	H522	H522	H522	H522	H522	H522	H522	H522	H1650	H1650	H1650	H1650
E7ESK7	2	14-3-3 protein zeta/delta (Fragment) OS=Homo sapiens GN=YWHAZ PE=1 SV=1	2149.55		H1650	H1650	H1650	H1650	H1650	H1650	H1650	H1650					H1650	H1650	H1650	H1650									0.740818	-0.3	0.83	0.3	H522	H522	H522	H522	H522	H522	H522	H522	H522	H522	H522	H522	1.78604	0.58	0.9	0.9	PC9
Q5LJB0	2	Ubiquitin carboxyl-terminal hydrolase (Fragment) OS=Homo sapiens GN=UCHL5 PE=1 SV=1	755.29	PC9																																									PC9	PC9	PC9	PC9	PC9
E9PSG5	1	Cathepsin B (Fragment) OS=Homo sapiens GN=CTSB PE=1 SV=1	1133.56	A549	A549	A549	A549	A549					A549	A549	A549	A549					A549	A549	A549	A549									A549	A549	A549	A549													A549
P35580	0	Myosin-10 OS=Homo sapiens GN=MYH10 PE=1 SV=3	56.98	H1299													H1299	H1299	H1299	H1299	H1299	H1299	H1299	H1299	H1299	H1299	H1299	H1299													H1299	H1299	H1299	H1299
C9J9T8	0	Uncharacterized protein C6orf10 OS=Homo sapiens GN=C6orf10 PE=4 SV=2	432.26	H1299													H1299	H1299	H1299	H1299	H1299	H1299	H1299	H1299	H1299	H1299	H1299	H1299													H1299	H1299	H1299	H1299
Q6FI13	2	Histone H2A type 2-A OS=Homo sapiens GN=HIST2H2AA3 PE=1 SV=3	3181.94		6.75309	1.91	0.65	1	7.7679	2.05	0.74	1	1.15027	0.14	0.3	0.8	2.82922	1.04	0.81	0.99	0.418952	-0.87	0.58	0	0.364219	-1.01	0.52	0	5.58453	1.72	0.65	1	0.826959	-0.19	0.32	0.17	0.718924	-0.33	0.31	0.02	1.97388	0.68	0.55	1	5.25931	1.66	0.78	1	0.778801
Q6P2E9	0	Enhancer of mRNA-decapping protein 4 OS=Homo sapiens GN=EDC4 PE=1 SV=1	122.24	A549	A549	A549	A549	A549					A549	A549	A549	A549					A549	A549	A549	A549									A549	A549	A549	A549													A549
C9JFM7	2	Ras-related protein Rab-43 (Fragment) OS=Homo sapiens GN=RAB43 PE=1 SV=1	1715.44																										H522	H522	H522	H522	H522	H522	H522	H522	H522	H522	H522	H522	H522	H522	H522	H522	PC9	PC9	PC9	PC9	PC9
Q5LJA9	2	Ubiquitin carboxyl-terminal hydrolase (Fragment) OS=Homo sapiens GN=UCHL5 PE=1 SV=1	999.57	PC9																																									PC9	PC9	PC9	PC9	PC9
F5H867	2	4F2 cell-surface antigen heavy chain (Fragment) OS=Homo sapiens GN=SLC3A2 PE=1 SV=1	600.12	PC9																																									PC9	PC9	PC9	PC9	PC9
Q5LJA5	2	Ubiquitin carboxyl-terminal hydrolase OS=Homo sapiens GN=UCHL5 PE=1 SV=1	927.02	PC9																																									PC9	PC9	PC9	PC9	PC9
H3BPM0	1	S phase cyclin A-associated protein in the endoplasmic reticulum (Fragment) OS=Homo sapiens GN=SCAPER PE=1 SV=1	93.59	H1650	H1650	H1650	H1650	H1650	H1650	H1650	H1650	H1650					H1650	H1650	H1650	H1650									H1650	H1650	H1650	H1650													H1650	H1650	H1650	H1650
P18615	0	Negative elongation factor E OS=Homo sapiens GN=NELFE PE=1 SV=3	896.76		A549	A549	A549	A549	HPAEpiC	HPAEpiC	HPAEpiC	HPAEpiC	HPAEpiC	HPAEpiC	HPAEpiC	HPAEpiC					A549	A549	A549	A549	HPAEpiC	HPAEpiC	HPAEpiC	HPAEpiC					A549	A549	A549	A549	0.923116	-0.08	3.22	0.49									A549
P35579	1	Myosin-9 OS=Homo sapiens GN=MYH9 PE=1 SV=4	333.86																										H522	H522	H522	H522	H522	H522	H522	H522	H522	H522	H522	H522	H522	H522	H522	H522	PC9	PC9	PC9	PC9	PC9
O14529	0	Homeobox protein cut-like 2 OS=Homo sapiens GN=CUX2 PE=1 SV=4	253.37	H1299													H1299	H1299	H1299	H1299	H1299	H1299	H1299	H1299	H1299	H1299	H1299	H1299													H1299	H1299	H1299	H1299
E9PLY3	1	Cathepsin B (Fragment) OS=Homo sapiens GN=CTSB PE=1 SV=1	1133.56	A549	A549	A549	A549	A549					A549	A549	A549	A549					A549	A549	A549	A549									A549	A549	A549	A549													A549
P69905	2	Hemoglobin subunit alpha OS=Homo sapiens GN=HBA1 PE=1 SV=2	8970.51		0.748264	-0.29	0.29	0.02	0.19593	-1.63	0.81	0	0.261846	-1.34	0.8	0	H1650	H1650	H1650	H1650	A549	A549	A549	A549	HPAEpiC	HPAEpiC	HPAEpiC	HPAEpiC	0.0845849	-2.47	1.39	0	0.113042	-2.18	1.34	0	0.431711	-0.84	1.43	0.12	H522	H522	H522	H522	1.05127	0.05	0.28	0.57	1.40495
O14526	2	F-BAR domain only protein 1 OS=Homo sapiens GN=FCHO1 PE=1 SV=2	710.98	H522																									H522	H522	H522	H522	H522	H522	H522	H522	H522	H522	H522	H522	H522	H522	H522	H522
A0A0D9SFQ7	0	Syntaxin-binding protein 1 (Fragment) OS=Homo sapiens GN=STXBP1 PE=1 SV=1	320.27	H1299													H1299	H1299	H1299	H1299	H1299	H1299	H1299	H1299	H1299	H1299	H1299	H1299													H1299	H1299	H1299	H1299
A2A352	1	Collagen alpha-2(IV) chain (Fragment) OS=Homo sapiens GN=COL4A2 PE=1 SV=1	818.1	H1299													H1299	H1299	H1299	H1299	H1299	H1299	H1299	H1299	H1299	H1299	H1299	H1299													H1299	H1299	H1299	H1299
Q9H190	0	Syntenin-2 OS=Homo sapiens GN=SDCBP2 PE=1 SV=2	196.25	HPAEpiC					HPAEpiC	HPAEpiC	HPAEpiC	HPAEpiC	HPAEpiC	HPAEpiC	HPAEpiC	HPAEpiC									HPAEpiC	HPAEpiC	HPAEpiC	HPAEpiC									HPAEpiC	HPAEpiC	HPAEpiC	HPAEpiC
H0Y9Z5	1	CCR4-NOT transcription complex subunit 6-like (Fragment) OS=Homo sapiens GN=CNOT6L PE=1 SV=1	813.69	A549	A549	A549	A549	A549					A549	A549	A549	A549					A549	A549	A549	A549									A549	A549	A549	A549													A549
C9JYR1	0	Ras-related protein Ral-B (Fragment) OS=Homo sapiens GN=RALB PE=1 SV=1	454.25	H522																									H522	H522	H522	H522	H522	H522	H522	H522	H522	H522	H522	H522	H522	H522	H522	H522
Q9P2B2	2	Prostaglandin F2 receptor negative regulator OS=Homo sapiens GN=PTGFRN PE=1 SV=2	1052.59	H522																									H522	H522	H522	H522	H522	H522	H522	H522	H522	H522	H522	H522	H522	H522	H522	H522
F8VXG3	0	Homeobox protein TGIF1 (Fragment) OS=Homo sapiens GN=TGIF1 PE=1 SV=7	305.89	HPAEpiC					HPAEpiC	HPAEpiC	HPAEpiC	HPAEpiC	HPAEpiC	HPAEpiC	HPAEpiC	HPAEpiC									HPAEpiC	HPAEpiC	HPAEpiC	HPAEpiC									HPAEpiC	HPAEpiC	HPAEpiC	HPAEpiC
I3L192	2	Basigin (Fragment) OS=Homo sapiens GN=BSG PE=1 SV=6	1689.52																										H522	H522	H522	H522	H522	H522	H522	H522	H522	H522	H522	H522	H522	H522	H522	H522	PC9	PC9	PC9	PC9	PC9
Q96EY5	1	Multivesicular body subunit 12A OS=Homo sapiens GN=MVB12A PE=1 SV=1	470.3	H522																									H522	H522	H522	H522	H522	H522	H522	H522	H522	H522	H522	H522	H522	H522	H522	H522
Q86U86	0	Protein polybromo-1 OS=Homo sapiens GN=PBRM1 PE=1 SV=1	170.95	H1299													H1299	H1299	H1299	H1299	H1299	H1299	H1299	H1299	H1299	H1299	H1299	H1299													H1299	H1299	H1299	H1299
C9JFL5	2	Actin, gamma-enteric smooth muscle (Fragment) OS=Homo sapiens GN=ACTG2 PE=1 SV=6	1409.96		0.771052	-0.26	0.48	0.17	0.25924	-1.35	1.33	0.01	0.332871	-1.1	1.29	0.04	0.319819	-1.14	1.27	0.02	0.410656	-0.89	1.04	0.04	1.23368	0.21	1.95	0.59	0.726149	-0.32	0.56	0.14	0.941765	-0.06	0.56	0.4	2.80107	1.03	1.39	0.94	2.2705	0.82	1.09	0.93	0.477114	-0.74	0.76	0.04	0.618783
H0YFS2	2	4F2 cell-surface antigen heavy chain (Fragment) OS=Homo sapiens GN=SLC3A2 PE=1 SV=1	666.69		A549	A549	A549	A549					A549	A549	A549	A549					A549	A549	A549	A549					H522	H522	H522	H522	1.1853	0.17	1.11	0.57	H522	H522	H522	H522	H522	H522	H522	H522					0.913931
Q9H0W8	0	Protein SMG9 OS=Homo sapiens GN=SMG9 PE=1 SV=1	427.09	H522																									H522	H522	H522	H522	H522	H522	H522	H522	H522	H522	H522	H522	H522	H522	H522	H522
A0A087X2J4	1	Uncharacterized protein (Fragment) OS=Homo sapiens GN=VPS11 PE=1 SV=1	502.73	A549	A549	A549	A549	A549					A549	A549	A549	A549					A549	A549	A549	A549									A549	A549	A549	A549													A549
E9PSE6	0	Zinc finger protein 195 (Fragment) OS=Homo sapiens GN=ZNF195 PE=1 SV=1	217.85	H1650	H1650	H1650	H1650	H1650	H1650	H1650	H1650	H1650					H1650	H1650	H1650	H1650									H1650	H1650	H1650	H1650													H1650	H1650	H1650	H1650
F8VQY6	1	60S acidic ribosomal protein P0 OS=Homo sapiens GN=RPLP0 PE=1 SV=1	534.04	PC9																																									PC9	PC9	PC9	PC9	PC9
A0A0D9SG17	0	Phosphoinositide phospholipase C (Fragment) OS=Homo sapiens GN=PLCB1 PE=1 SV=1	112.93	PC9																																									PC9	PC9	PC9	PC9	PC9
A2A341	0	Synaptonemal complex protein 2 (Fragment) OS=Homo sapiens GN=SYCP2 PE=1 SV=1	171.96	A549	A549	A549	A549	A549					A549	A549	A549	A549					A549	A549	A549	A549									A549	A549	A549	A549													A549
O14513	1	Nck-associated protein 5 OS=Homo sapiens GN=NCKAP5 PE=1 SV=2	68.34	H1299													H1299	H1299	H1299	H1299	H1299	H1299	H1299	H1299	H1299	H1299	H1299	H1299													H1299	H1299	H1299	H1299
A0A0D9SFP3	0	Membrane-associated guanylate kinase, WW and PDZ domain-containing protein 2 OS=Homo sapiens GN=MAGI2 PE=1 SV=1	117.84	H522																									H522	H522	H522	H522	H522	H522	H522	H522	H522	H522	H522	H522	H522	H522	H522	H522
E5RK19	1	Histone deacetylase 2 (Fragment) OS=Homo sapiens GN=HDAC2 PE=1 SV=1	696.45	PC9																																									PC9	PC9	PC9	PC9	PC9
O60361	2	Putative nucleoside diphosphate kinase OS=Homo sapiens GN=NME2P1 PE=5 SV=1	689.43	PC9																																									PC9	PC9	PC9	PC9	PC9
Q93079	2	Histone H2B type 1-H OS=Homo sapiens GN=HIST1H2BH PE=1 SV=3	3449.7						HPAEpiC	HPAEpiC	HPAEpiC	HPAEpiC	HPAEpiC	HPAEpiC	HPAEpiC	HPAEpiC									HPAEpiC	HPAEpiC	HPAEpiC	HPAEpiC									HPAEpiC	HPAEpiC	HPAEpiC	HPAEpiC					PC9	PC9	PC9	PC9	PC9
P16422	2	Epithelial cell adhesion molecule OS=Homo sapiens GN=EPCAM PE=1 SV=2	2233.45																										H522	H522	H522	H522	H522	H522	H522	H522	H522	H522	H522	H522	H522	H522	H522	H522	PC9	PC9	PC9	PC9	PC9
H0Y9Y0	0	F-box/LRR-repeat protein 5 (Fragment) OS=Homo sapiens GN=FBXL5 PE=4 SV=1	191.95	HPAEpiC					HPAEpiC	HPAEpiC	HPAEpiC	HPAEpiC	HPAEpiC	HPAEpiC	HPAEpiC	HPAEpiC									HPAEpiC	HPAEpiC	HPAEpiC	HPAEpiC									HPAEpiC	HPAEpiC	HPAEpiC	HPAEpiC
Q93077	2	Histone H2A type 1-C OS=Homo sapiens GN=HIST1H2AC PE=1 SV=3	3181.94		6.61937	1.89	0.78	1	7.69061	2.04	0.78	1	1.16183	0.15	0.27	0.84	2.97427	1.09	0.87	1	0.449329	-0.8	0.53	0	0.382893	-0.96	0.49	0	5.69734	1.74	0.77	1	0.860708	-0.15	0.34	0.14	0.740818	-0.3	0.27	0.02	1.91554	0.65	0.54	1	5.25931	1.66	0.77	1	0.794534
Q9Y4I1	1	Unconventional myosin-Va OS=Homo sapiens GN=MYO5A PE=1 SV=2	739.37		A549	A549	A549	A549	HPAEpiC	HPAEpiC	HPAEpiC	HPAEpiC	0.677057	-0.39	1.91	0.34	H1299	H1299	H1299	H1299	1.76827	0.57	1.35	0.79	2.6117	0.96	1.58	0.87					0.99005	-0.01	1.58	0.43	1.46228	0.38	1.7	0.65	0.559898	-0.58	1.38	0.17	PC9	PC9	PC9	PC9	1
E5RJP2	0	Vinexin (Fragment) OS=Homo sapiens GN=SORBS3 PE=1 SV=1	308.4	H522																									H522	H522	H522	H522	H522	H522	H522	H522	H522	H522	H522	H522	H522	H522	H522	H522
A0A0G2JK66	0	Uncharacterized protein C6orf10 (Fragment) OS=Homo sapiens GN=C6orf10 PE=4 SV=1	482.19														H1299	H1299	H1299	H1299	H1299	H1299	H1299	H1299	H1299	H1299	H1299	H1299	H522	H522	H522	H522	H522	H522	H522	H522	H522	H522	H522	H522	0.794534	-0.23	2.68	0.45
P55786	0	Puromycin-sensitive aminopeptidase OS=Homo sapiens GN=NPEPPS PE=1 SV=2	487.49	PC9																																									PC9	PC9	PC9	PC9	PC9
Q7Z3E5	0	LisH domain-containing protein ARMC9 OS=Homo sapiens GN=ARMC9 PE=1 SV=2	401.97	H522																									H522	H522	H522	H522	H522	H522	H522	H522	H522	H522	H522	H522	H522	H522	H522	H522
F5H7S7	0	Ras GTPase-activating-like protein IQGAP2 OS=Homo sapiens GN=IQGAP2 PE=1 SV=2	196.87	H522																									H522	H522	H522	H522	H522	H522	H522	H522	H522	H522	H522	H522	H522	H522	H522	H522
A0A087X2I6	2	Keratin, type I cuticular Ha3-II OS=Homo sapiens GN=KRT33B PE=1 SV=1	312.9						0.543351	-0.61	1.64	0.2					0.71177	-0.34	0.99	0.27	H1299	H1299	H1299	H1299	1.30996	0.27	1.08	0.73	0.794534	-0.23	1.41	0.37					1.46228	0.38	1.29	0.71	1.10517	0.1	1.2	0.6	0.852144	-0.16	1.01	0.31	PC9
Q5HYI8	0	Rab-like protein 3 OS=Homo sapiens GN=RABL3 PE=1 SV=1	352.05	H522																									H522	H522	H522	H522	H522	H522	H522	H522	H522	H522	H522	H522	H522	H522	H522	H522
E9PLW3	0	Uncharacterized protein C6orf10 OS=Homo sapiens GN=C6orf10 PE=1 SV=1	432.26	H1299													H1299	H1299	H1299	H1299	H1299	H1299	H1299	H1299	H1299	H1299	H1299	H1299													H1299	H1299	H1299	H1299
M0QXI6	1	RuvB-like 2 (Fragment) OS=Homo sapiens GN=RUVBL2 PE=1 SV=1	942.35	PC9																																									PC9	PC9	PC9	PC9	PC9
F8VQX6	0	Methyltransferase-like protein 7A (Fragment) OS=Homo sapiens GN=METTL7A PE=1 SV=1	225.26	HPAEpiC					HPAEpiC	HPAEpiC	HPAEpiC	HPAEpiC	HPAEpiC	HPAEpiC	HPAEpiC	HPAEpiC									HPAEpiC	HPAEpiC	HPAEpiC	HPAEpiC									HPAEpiC	HPAEpiC	HPAEpiC	HPAEpiC
H0Y9X9	0	Endoplasmic reticulum aminopeptidase 2 (Fragment) OS=Homo sapiens GN=ERAP2 PE=1 SV=1	317.99	H522																									H522	H522	H522	H522	H522	H522	H522	H522	H522	H522	H522	H522	H522	H522	H522	H522
Q9NPA3	1	Mid1-interacting protein 1 OS=Homo sapiens GN=MID1IP1 PE=1 SV=1	540.82	PC9																																									PC9	PC9	PC9	PC9	PC9
F5H1F6	2	Vacuolar protein sorting-associated protein 37B (Fragment) OS=Homo sapiens GN=VPS37B PE=1 SV=1	970.1																										H522	H522	H522	H522	H522	H522	H522	H522	H522	H522	H522	H522	H522	H522	H522	H522	PC9	PC9	PC9	PC9	PC9
H3BPJ0	0	Synaptosomal-associated protein 23 OS=Homo sapiens GN=SNAP23 PE=1 SV=1	378.31	PC9																																									PC9	PC9	PC9	PC9	PC9
Q5QNW6	2	Histone H2B type 2-F OS=Homo sapiens GN=HIST2H2BF PE=1 SV=3	3449.7						HPAEpiC	HPAEpiC	HPAEpiC	HPAEpiC	HPAEpiC	HPAEpiC	HPAEpiC	HPAEpiC									HPAEpiC	HPAEpiC	HPAEpiC	HPAEpiC									HPAEpiC	HPAEpiC	HPAEpiC	HPAEpiC					PC9	PC9	PC9	PC9	PC9
Q9NVM1	1	Protein eva-1 homolog B OS=Homo sapiens GN=EVA1B PE=1 SV=1	791.62	H1299													H1299	H1299	H1299	H1299	H1299	H1299	H1299	H1299	H1299	H1299	H1299	H1299													H1299	H1299	H1299	H1299
B8ZZW2	0	GRIP and coiled-coil domain-containing protein 2 (Fragment) OS=Homo sapiens GN=GCC2 PE=1 SV=1	64.77														H1299	H1299	H1299	H1299	H1299	H1299	H1299	H1299	H1299	H1299	H1299	H1299													H1299	H1299	H1299	H1299	PC9	PC9	PC9	PC9	PC9
G3V3I1	2	Proteasome subunit alpha type OS=Homo sapiens GN=PSMA6 PE=1 SV=1	1243.14	PC9																																									PC9	PC9	PC9	PC9	PC9
P35548	0	Homeobox protein MSX-2 OS=Homo sapiens GN=MSX2 PE=1 SV=3	554.92	H522																									H522	H522	H522	H522	H522	H522	H522	H522	H522	H522	H522	H522	H522	H522	H522	H522
Q9H0U4	2	Ras-related protein Rab-1B OS=Homo sapiens GN=RAB1B PE=1 SV=1	2226.18																										H522	H522	H522	H522	H522	H522	H522	H522	H522	H522	H522	H522	H522	H522	H522	H522	PC9	PC9	PC9	PC9	PC9
A0A087WWT3	2	Serum albumin OS=Homo sapiens GN=ALB PE=1 SV=1	273.83		0.329559	-1.11	0.98	0.02	1.27125	0.24	0.6	0.75	3.81904	1.34	1.12	1	H1650	H1650	H1650	H1650	A549	A549	A549	A549	HPAEpiC	HPAEpiC	HPAEpiC	HPAEpiC	0.481909	-0.73	0.67	0.02	1.46228	0.38	1.05	0.8	0.382893	-0.96	0.58	0	H522	H522	H522	H522	1.28403	0.25	0.6	0.79	3.89619
Q6ZUG5	0	Uncharacterized protein FLJ43738 OS=Homo sapiens PE=2 SV=1	375.42	H522																									H522	H522	H522	H522	H522	H522	H522	H522	H522	H522	H522	H522	H522	H522	H522	H522
Q9Y4G8	0	Rap guanine nucleotide exchange factor 2 OS=Homo sapiens GN=RAPGEF2 PE=1 SV=1	159.35																																										PC9	PC9	PC9	PC9	0.506617
P62258	1	14-3-3 protein epsilon OS=Homo sapiens GN=YWHAE PE=1 SV=1	464.97		H1650	H1650	H1650	H1650	H1650	H1650	H1650	H1650					H1650	H1650	H1650	H1650									1.06184	0.06	1.2	0.5	H522	H522	H522	H522	H522	H522	H522	H522	H522	H522	H522	H522	1.56831	0.45	1.15	0.82	PC9
I3L0U4	0	LisH domain-containing protein FOPNL (Fragment) OS=Homo sapiens GN=FOPNL PE=1 SV=1	555.47	PC9																																									PC9	PC9	PC9	PC9	PC9
E5RJN5	0	Integrator complex subunit 10 OS=Homo sapiens GN=INTS10 PE=1 SV=1	515.84	A549	A549	A549	A549	A549					A549	A549	A549	A549					A549	A549	A549	A549									A549	A549	A549	A549													A549
P15311	2	Ezrin OS=Homo sapiens GN=EZR PE=1 SV=4	842.04																										H522	H522	H522	H522	H522	H522	H522	H522	H522	H522	H522	H522	H522	H522	H522	H522	PC9	PC9	PC9	PC9	PC9
B7Z6P3	0	Kinectin OS=Homo sapiens GN=KTN1 PE=1 SV=1	325.03	H522																									H522	H522	H522	H522	H522	H522	H522	H522	H522	H522	H522	H522	H522	H522	H522	H522
P25787	1	Proteasome subunit alpha type-2 OS=Homo sapiens GN=PSMA2 PE=1 SV=2	720.78	HPAEpiC					HPAEpiC	HPAEpiC	HPAEpiC	HPAEpiC	HPAEpiC	HPAEpiC	HPAEpiC	HPAEpiC									HPAEpiC	HPAEpiC	HPAEpiC	HPAEpiC									HPAEpiC	HPAEpiC	HPAEpiC	HPAEpiC
Q08AN1	1	Zinc finger protein 616 OS=Homo sapiens GN=ZNF616 PE=2 SV=2	666.65		H1650	H1650	H1650	H1650	0.491644	-0.71	3.12	0.34					H1650	H1650	H1650	H1650									0.677057	-0.39	2.44	0.43	H522	H522	H522	H522	1.37713	0.32	3.75	0.57	H522	H522	H522	H522	H1650	H1650	H1650	H1650
F5H823	1	Ras-related protein Rap-1b (Fragment) OS=Homo sapiens GN=RAP1B PE=1 SV=1	306.01														H1299	H1299	H1299	H1299	H1299	H1299	H1299	H1299	H1299	H1299	H1299	H1299	H522	H522	H522	H522	H522	H522	H522	H522	H522	H522	H522	H522	1.64872	0.5	1.84	0.6	PC9	PC9	PC9	PC9	PC9
P07737	2	Profilin-1 OS=Homo sapiens GN=PFN1 PE=1 SV=2	3722.96		0.511709	-0.67	0.7	0.04	H1650	H1650	H1650	H1650	A549	A549	A549	A549	H1650	H1650	H1650	H1650	A549	A549	A549	A549					0.818731	-0.2	0.6	0.32	1.59999	0.47	0.87	0.87	H522	H522	H522	H522	H522	H522	H522	H522	1.43333	0.36	0.61	0.89	2.77319
K7EPE2	1	Guanine nucleotide-binding protein G(olf) subunit alpha (Fragment) OS=Homo sapiens GN=GNAL PE=1 SV=1	494.19	H522																									H522	H522	H522	H522	H522	H522	H522	H522	H522	H522	H522	H522	H522	H522	H522	H522
E9PSB6	0	Exonuclease mut-7 homolog, isoform 5 OS=Homo sapiens GN=EXD3 PE=1 SV=1	304.83		H1650	H1650	H1650	H1650	H1650	H1650	H1650	H1650					H1650	H1650	H1650	H1650									0.467666	-0.76	2.51	0.3													H1650	H1650	H1650	H1650
A0A087WX41	1	Clathrin heavy chain 2 OS=Homo sapiens GN=CLTCL1 PE=1 SV=1	290.04		A549	A549	A549	A549					A549	A549	A549	A549					A549	A549	A549	A549					H522	H522	H522	H522	1.47698	0.39	1.39	0.67	H522	H522	H522	H522	H522	H522	H522	H522					A549
I3L159	0	Heme oxygenase 2 (Fragment) OS=Homo sapiens GN=HMOX2 PE=1 SV=1	198.34	H522																									H522	H522	H522	H522	H522	H522	H522	H522	H522	H522	H522	H522	H522	H522	H522	H522
O60333	1	Kinesin-like protein KIF1B OS=Homo sapiens GN=KIF1B PE=1 SV=5	331.28																										H522	H522	H522	H522	H522	H522	H522	H522	H522	H522	H522	H522	H522	H522	H522	H522	PC9	PC9	PC9	PC9	PC9
P62249	0	40S ribosomal protein S16 OS=Homo sapiens GN=RPS16 PE=1 SV=2	392.92																																										1.32313	0.28	2.56	0.63	PC9
P05556	0	Integrin beta-1 OS=Homo sapiens GN=ITGB1 PE=1 SV=2	349.59														1.71601	0.54	0.71	0.93	H1299	H1299	H1299	H1299	H1299	H1299	H1299	H1299	0.802519	-0.22	0.83	0.3	H522	H522	H522	H522	H522	H522	H522	H522	0.467666	-0.76	0.66	0
Q9HCY8	2	Protein S100-A14 OS=Homo sapiens GN=S100A14 PE=1 SV=1	1596.83	PC9																																									PC9	PC9	PC9	PC9	PC9
Q08554	1	Desmocollin-1 OS=Homo sapiens GN=DSC1 PE=1 SV=2	451.19	H522																									H522	H522	H522	H522	H522	H522	H522	H522	H522	H522	H522	H522	H522	H522	H522	H522
Q9Y4F4	1	Protein FAM179B OS=Homo sapiens GN=FAM179B PE=1 SV=4	507.78	H522																									H522	H522	H522	H522	H522	H522	H522	H522	H522	H522	H522	H522	H522	H522	H522	H522
Q5JTW6	0	Propionyl-CoA carboxylase alpha chain, mitochondrial (Fragment) OS=Homo sapiens GN=PCCA PE=1 SV=1	674.34	PC9																																									PC9	PC9	PC9	PC9	PC9
Q8N2E2	2	von Willebrand factor D and EGF domain-containing protein OS=Homo sapiens GN=VWDE PE=2 SV=4	557.03	HPAEpiC					HPAEpiC	HPAEpiC	HPAEpiC	HPAEpiC	HPAEpiC	HPAEpiC	HPAEpiC	HPAEpiC									HPAEpiC	HPAEpiC	HPAEpiC	HPAEpiC									HPAEpiC	HPAEpiC	HPAEpiC	HPAEpiC
G3V3G9	2	Uncharacterized protein OS=Homo sapiens PE=4 SV=1	486.94	H522																									H522	H522	H522	H522	H522	H522	H522	H522	H522	H522	H522	H522	H522	H522	H522	H522
Q08AM2	0	ADAM33 protein OS=Homo sapiens GN=ADAM33 PE=2 SV=1	231.71	H1299													H1299	H1299	H1299	H1299	H1299	H1299	H1299	H1299	H1299	H1299	H1299	H1299													H1299	H1299	H1299	H1299
B3KWA2	0	Transcription factor IIIB 90 kDa subunit OS=Homo sapiens GN=BRF1 PE=1 SV=1	341.28	H522																									H522	H522	H522	H522	H522	H522	H522	H522	H522	H522	H522	H522	H522	H522	H522	H522
E9PFH2	0	Lysine-specific demethylase 5D (Fragment) OS=Homo sapiens GN=KDM5D PE=4 SV=1	118.2	H522																									H522	H522	H522	H522	H522	H522	H522	H522	H522	H522	H522	H522	H522	H522	H522	H522
C9JM54	0	Chromobox protein homolog 8 (Fragment) OS=Homo sapiens GN=CBX8 PE=1 SV=2	209.94						HPAEpiC	HPAEpiC	HPAEpiC	HPAEpiC	HPAEpiC	HPAEpiC	HPAEpiC	HPAEpiC	1.15027	0.14	2.11	0.54					HPAEpiC	HPAEpiC	HPAEpiC	HPAEpiC	0.778801	-0.25	2.93	0.42	H522	H522	H522	H522	H522	H522	H522	H522	0.677057	-0.39	2.83	0.43
B8ZZU1	0	Beta-chimaerin (Fragment) OS=Homo sapiens GN=CHN2 PE=1 SV=2	218.19														H1299	H1299	H1299	H1299	H1299	H1299	H1299	H1299	H1299	H1299	H1299	H1299	H522	H522	H522	H522	H522	H522	H522	H522	H522	H522	H522	H522	0.66365	-0.41	2.43	0.38
P35527	2	Keratin, type I cytoskeletal 9 OS=Homo sapiens GN=KRT9 PE=1 SV=3	7065.25		4.48169	1.5	0.14	1	4.71147	1.55	0.19	1	1.05127	0.05	0.13	0.79	5.15517	1.64	0.15	1	1.16183	0.15	0.11	0.99	1.10517	0.1	0.13	0.9	6.35982	1.85	0.15	1	1.43333	0.36	0.09	1	1.34986	0.3	0.12	1	1.23368	0.21	0.1	1	0.932394	-0.07	0.17	0.22	0.208045
C9JM50	2	Keratin, type I cytoskeletal 19 (Fragment) OS=Homo sapiens GN=KRT19 PE=1 SV=1	1244.79		1.13883	0.13	0.57	0.66	0.88692	-0.12	0.66	0.3	0.778801	-0.25	0.53	0.17	1.87761	0.63	0.48	1	1.64872	0.5	0.47	0.96	2.13828	0.76	0.54	1	1.50682	0.41	0.48	0.96	1.32313	0.28	0.46	0.86	1.69893	0.53	0.5	0.99	0.794534	-0.23	0.37	0.12	0.718924	-0.33	0.61	0.14	0.631284
F8VR69	1	60S ribosomal protein L6 (Fragment) OS=Homo sapiens GN=RPL6 PE=1 SV=6	705.66	PC9																																									PC9	PC9	PC9	PC9	PC9
P12035	2	Keratin, type II cytoskeletal 3 OS=Homo sapiens GN=KRT3 PE=1 SV=3	1287.34		2.15977	0.77	0.64	1	3.00417	1.1	0.66	1	1.39097	0.33	0.47	0.91	2.88637	1.06	0.69	1	1.33643	0.29	0.5	0.86	0.951229	-0.05	0.46	0.4	2.36316	0.86	0.62	1	1.09417	0.09	0.43	0.63	0.786628	-0.24	0.37	0.12	0.818731	-0.2	0.41	0.21	1.24608	0.22	0.77	0.72	0.57695
Q3B891	0	BRCA1 protein (Fragment) OS=Homo sapiens GN=BRCA1 PE=1 SV=1	370.21		H1650	H1650	H1650	H1650	0.740818	-0.3	2.57	0.38	HPAEpiC	HPAEpiC	HPAEpiC	HPAEpiC	H1650	H1650	H1650	H1650					HPAEpiC	HPAEpiC	HPAEpiC	HPAEpiC	H1650	H1650	H1650	H1650					HPAEpiC	HPAEpiC	HPAEpiC	HPAEpiC					H1650	H1650	H1650	H1650
M0QXF2	2	Sodium/potassium-transporting ATPase subunit alpha-3 (Fragment) OS=Homo sapiens GN=ATP1A3 PE=1 SV=2	1070.82																										H522	H522	H522	H522	H522	H522	H522	H522	H522	H522	H522	H522	H522	H522	H522	H522	PC9	PC9	PC9	PC9	PC9
M0QXF0	0	Zinc finger protein 616 (Fragment) OS=Homo sapiens GN=ZNF616 PE=4 SV=1	617.72	H522																									H522	H522	H522	H522	H522	H522	H522	H522	H522	H522	H522	H522	H522	H522	H522	H522
F8WEZ6	2	Hematopoietic lineage cell-specific protein OS=Homo sapiens GN=HCLS1 PE=1 SV=1	1291.03	A549	A549	A549	A549	A549					A549	A549	A549	A549					A549	A549	A549	A549									A549	A549	A549	A549													A549
H0YLZ8	2	Aminopeptidase N (Fragment) OS=Homo sapiens GN=ANPEP PE=1 SV=1	867.05	H522																									H522	H522	H522	H522	H522	H522	H522	H522	H522	H522	H522	H522	H522	H522	H522	H522
K7EIV4	1	ATP synthase subunit s-like protein (Fragment) OS=Homo sapiens GN=ATP5SL PE=1 SV=6	425.9	H522																									H522	H522	H522	H522	H522	H522	H522	H522	H522	H522	H522	H522	H522	H522	H522	H522
K7EJ74	1	116 kDa U5 small nuclear ribonucleoprotein component (Fragment) OS=Homo sapiens GN=EFTUD2 PE=1 SV=1	591.06	A549	A549	A549	A549	A549					A549	A549	A549	A549					A549	A549	A549	A549									A549	A549	A549	A549													A549
F5H1C3	1	Gamma-enolase (Fragment) OS=Homo sapiens GN=ENO2 PE=1 SV=1	280.29	H522																									H522	H522	H522	H522	H522	H522	H522	H522	H522	H522	H522	H522	H522	H522	H522	H522
Q9NVJ2	1	ADP-ribosylation factor-like protein 8B OS=Homo sapiens GN=ARL8B PE=1 SV=1	558.19	H1650	H1650	H1650	H1650	H1650	H1650	H1650	H1650	H1650					H1650	H1650	H1650	H1650									H1650	H1650	H1650	H1650													H1650	H1650	H1650	H1650
A0A087X2E9	2	Glutathione S-transferase P (Fragment) OS=Homo sapiens GN=GSTP1 PE=1 SV=1	1368.69																										H522	H522	H522	H522	H522	H522	H522	H522	H522	H522	H522	H522	H522	H522	H522	H522	PC9	PC9	PC9	PC9	PC9
C9JM46	1	Glycerol-3-phosphate dehydrogenase [NAD(+)] (Fragment) OS=Homo sapiens GN=GPD1L PE=1 SV=1	607.11	A549	A549	A549	A549	A549					A549	A549	A549	A549					A549	A549	A549	A549									A549	A549	A549	A549													A549
H7BZX4	0	Neuroblastoma breakpoint family member 12 OS=Homo sapiens GN=NBPF12 PE=4 SV=2	251.66	A549	A549	A549	A549	A549					A549	A549	A549	A549					A549	A549	A549	A549									A549	A549	A549	A549													A549
P54652	2	Heat shock-related 70 kDa protein 2 OS=Homo sapiens GN=HSPA2 PE=1 SV=1	759.83		0.748264	-0.29	1.12	0.33	H1650	H1650	H1650	H1650					0.895834	-0.11	0.9	0.42	1.19722	0.18	1.14	0.63	H1299	H1299	H1299	H1299	1.2214	0.2	0.81	0.72	1.61607	0.48	0.88	0.84	H522	H522	H522	H522	1.34986	0.3	0.64	0.76	H1650	H1650	H1650	H1650
D6RE72	1	Sodium-coupled neutral amino acid transporter 9 OS=Homo sapiens GN=SLC38A9 PE=1 SV=1	1733.96	H1650	H1650	H1650	H1650	H1650	H1650	H1650	H1650	H1650					H1650	H1650	H1650	H1650									H1650	H1650	H1650	H1650													H1650	H1650	H1650	H1650
G9CGD6	0	CNK3/IPCEF1 fusion protein long isoform OS=Homo sapiens GN=CNKSR3 PE=1 SV=1	424.21	H522																									H522	H522	H522	H522	H522	H522	H522	H522	H522	H522	H522	H522	H522	H522	H522	H522
Q15029	1	116 kDa U5 small nuclear ribonucleoprotein component OS=Homo sapiens GN=EFTUD2 PE=1 SV=1	678.18	A549	A549	A549	A549	A549					A549	A549	A549	A549					A549	A549	A549	A549									A549	A549	A549	A549													A549
E7ESD2	0	WASH complex subunit FAM21A OS=Homo sapiens GN=FAM21A PE=1 SV=2	254.16	HPAEpiC					HPAEpiC	HPAEpiC	HPAEpiC	HPAEpiC	HPAEpiC	HPAEpiC	HPAEpiC	HPAEpiC									HPAEpiC	HPAEpiC	HPAEpiC	HPAEpiC									HPAEpiC	HPAEpiC	HPAEpiC	HPAEpiC
Q9BQE5	0	Apolipoprotein L2 OS=Homo sapiens GN=APOL2 PE=1 SV=1	233.35	H522																									H522	H522	H522	H522	H522	H522	H522	H522	H522	H522	H522	H522	H522	H522	H522	H522
Q9BQE3	2	Tubulin alpha-1C chain OS=Homo sapiens GN=TUBA1C PE=1 SV=1	2626.75		0.436049	-0.83	0.68	0	H1650	H1650	H1650	H1650	A549	A549	A549	A549	0.677057	-0.39	0.47	0.07	1.53726	0.43	0.64	0.92	H1299	H1299	H1299	H1299	0.843665	-0.17	0.4	0.22	1.93479	0.66	0.65	0.97	H522	H522	H522	H522	1.24608	0.22	0.45	0.8	0.57695	-0.55	0.56	0.03	1.32313
Q9BX26	1	Synaptonemal complex protein 2 OS=Homo sapiens GN=SYCP2 PE=2 SV=2	198.46	A549	A549	A549	A549	A549					A549	A549	A549	A549					A549	A549	A549	A549									A549	A549	A549	A549													A549
I3L137	0	Putative zinc finger protein 66 OS=Homo sapiens GN=ZNF66 PE=4 SV=1	217.85	H1650	H1650	H1650	H1650	H1650	H1650	H1650	H1650	H1650					H1650	H1650	H1650	H1650									H1650	H1650	H1650	H1650													H1650	H1650	H1650	H1650
Q15021	1	Condensin complex subunit 1 OS=Homo sapiens GN=NCAPD2 PE=1 SV=3	733.43	H522																									H522	H522	H522	H522	H522	H522	H522	H522	H522	H522	H522	H522	H522	H522	H522	H522
F8VR50	0	Actin-related protein 2/3 complex subunit 3 (Fragment) OS=Homo sapiens GN=ARPC3 PE=1 SV=1	417.6	PC9																																									PC9	PC9	PC9	PC9	PC9
I3L135	0	Protein capicua homolog (Fragment) OS=Homo sapiens GN=CIC PE=1 SV=1	309.28	H522																									H522	H522	H522	H522	H522	H522	H522	H522	H522	H522	H522	H522	H522	H522	H522	H522
P05534	0	HLA class I histocompatibility antigen, A-24 alpha chain OS=Homo sapiens GN=HLA-A PE=1 SV=2	373.56	H1650	H1650	H1650	H1650	H1650	H1650	H1650	H1650	H1650					H1650	H1650	H1650	H1650									H1650	H1650	H1650	H1650													H1650	H1650	H1650	H1650
E5RJK2	0	Sorting nexin-31 (Fragment) OS=Homo sapiens GN=SNX31 PE=4 SV=1	593.05	PC9																																									PC9	PC9	PC9	PC9	PC9
Q86U25	1	Full-length cDNA clone CS0DA007YG23 of Neuroblastoma of Homo sapiens (human) OS=Homo sapiens GN=TTC8 PE=2 SV=1	804.98	H522																									H522	H522	H522	H522	H522	H522	H522	H522	H522	H522	H522	H522	H522	H522	H522	H522
Q9NVI7	0	ATPase family AAA domain-containing protein 3A OS=Homo sapiens GN=ATAD3A PE=1 SV=2	154.54	H522																									H522	H522	H522	H522	H522	H522	H522	H522	H522	H522	H522	H522	H522	H522	H522	H522
Q9NVI1	1	Fanconi anemia group I protein OS=Homo sapiens GN=FANCI PE=1 SV=4	182.76	PC9																																									PC9	PC9	PC9	PC9	PC9
A0A087X2D8	0	C-Jun-amino-terminal kinase-interacting protein 4 OS=Homo sapiens GN=SPAG9 PE=1 SV=1	95.17	H522																									H522	H522	H522	H522	H522	H522	H522	H522	H522	H522	H522	H522	H522	H522	H522	H522
E9PLR8	0	N-acetylated-alpha-linked acidic dipeptidase-like protein (Fragment) OS=Homo sapiens GN=NAALADL1 PE=4 SV=1	609.91	PC9																																									PC9	PC9	PC9	PC9	PC9
E9PLR6	0	Integrin beta (Fragment) OS=Homo sapiens GN=ITGB1 PE=1 SV=1	247.45		H1650	H1650	H1650	H1650	H1650	H1650	H1650	H1650					1.84043	0.61	1.08	0.84	H1299	H1299	H1299	H1299	H1299	H1299	H1299	H1299	0.895834	-0.11	1.22	0.41	H522	H522	H522	H522	H522	H522	H522	H522	0.486752	-0.72	1	0.08	H1650	H1650	H1650	H1650
J3KNE0	0	RanBP2-like and GRIP domain-containing protein 3 OS=Homo sapiens GN=RGPD3 PE=4 SV=2	39.17	H1650	H1650	H1650	H1650	H1650	H1650	H1650	H1650	H1650					H1650	H1650	H1650	H1650									H1650	H1650	H1650	H1650													H1650	H1650	H1650	H1650
E9PM31	2	CD81 antigen (Fragment) OS=Homo sapiens GN=CD81 PE=1 SV=6	4459.75	H522																									H522	H522	H522	H522	H522	H522	H522	H522	H522	H522	H522	H522	H522	H522	H522	H522
J3KTQ0	0	Sperm-associated antigen 5 (Fragment) OS=Homo sapiens GN=SPAG5 PE=1 SV=6	369.87	H522																									H522	H522	H522	H522	H522	H522	H522	H522	H522	H522	H522	H522	H522	H522	H522	H522
M0QXD1	2	F-BAR domain only protein 1 (Fragment) OS=Homo sapiens GN=FCHO1 PE=1 SV=1	706.78	H522																									H522	H522	H522	H522	H522	H522	H522	H522	H522	H522	H522	H522	H522	H522	H522	H522
P04439	0	HLA class I histocompatibility antigen, A-3 alpha chain OS=Homo sapiens GN=HLA-A PE=1 SV=2	366.38	H1650	H1650	H1650	H1650	H1650	H1650	H1650	H1650	H1650					H1650	H1650	H1650	H1650									H1650	H1650	H1650	H1650													H1650	H1650	H1650	H1650
Q9Y4C1	0	Lysine-specific demethylase 3A OS=Homo sapiens GN=KDM3A PE=1 SV=4	182.42																										H522	H522	H522	H522	H522	H522	H522	H522	H522	H522	H522	H522	H522	H522	H522	H522	PC9	PC9	PC9	PC9	PC9
Q29836	1	HLA class I histocompatibility antigen, B-67 alpha chain OS=Homo sapiens GN=HLA-B PE=1 SV=1	520.26	H1650	H1650	H1650	H1650	H1650	H1650	H1650	H1650	H1650					H1650	H1650	H1650	H1650									H1650	H1650	H1650	H1650													H1650	H1650	H1650	H1650
C9JFE4	1	COP9 signalosome complex subunit 1 OS=Homo sapiens GN=GPS1 PE=1 SV=2	574.55	PC9																																									PC9	PC9	PC9	PC9	PC9
K7EIT4	2	14-3-3 protein epsilon (Fragment) OS=Homo sapiens GN=YWHAE PE=1 SV=1	2059.01																										H522	H522	H522	H522	H522	H522	H522	H522	H522	H522	H522	H522	H522	H522	H522	H522	PC9	PC9	PC9	PC9	PC9
H7C5J5	2	Guanine nucleotide-binding protein subunit beta-4 (Fragment) OS=Homo sapiens GN=GNB4 PE=1 SV=1	526.75																										H522	H522	H522	H522	H522	H522	H522	H522	H522	H522	H522	H522	H522	H522	H522	H522	PC9	PC9	PC9	PC9	PC9
P60033	2	CD81 antigen OS=Homo sapiens GN=CD81 PE=1 SV=1	4475.5	H522																									H522	H522	H522	H522	H522	H522	H522	H522	H522	H522	H522	H522	H522	H522	H522	H522
J3KND3	2	Myosin light polypeptide 6 OS=Homo sapiens GN=MYL6 PE=1 SV=1	1909.1	PC9																																									PC9	PC9	PC9	PC9	PC9
Q96RK0	0	Protein capicua homolog OS=Homo sapiens GN=CIC PE=1 SV=2	384.87	H522																									H522	H522	H522	H522	H522	H522	H522	H522	H522	H522	H522	H522	H522	H522	H522	H522
E9PM24	1	Protein TESPA1 (Fragment) OS=Homo sapiens GN=TESPA1 PE=1 SV=1	648.76	A549	A549	A549	A549	A549					A549	A549	A549	A549					A549	A549	A549	A549									A549	A549	A549	A549													A549
A2A2L3	0	ADAM metallopeptidase domain 33, isoform CRA_g OS=Homo sapiens GN=ADAM33 PE=4 SV=1	228.59	H1299													H1299	H1299	H1299	H1299	H1299	H1299	H1299	H1299	H1299	H1299	H1299	H1299													H1299	H1299	H1299	H1299
Q93009	0	Ubiquitin carboxyl-terminal hydrolase 7 OS=Homo sapiens GN=USP7 PE=1 SV=2	88.58	H522																									H522	H522	H522	H522	H522	H522	H522	H522	H522	H522	H522	H522	H522	H522	H522	H522
Q5T200	0	Zinc finger CCCH domain-containing protein 13 OS=Homo sapiens GN=ZC3H13 PE=1 SV=1	156.45		H1650	H1650	H1650	H1650	0.339596	-1.08	1.51	0.1	HPAEpiC	HPAEpiC	HPAEpiC	HPAEpiC	0.414783	-0.88	1.05	0.06	H1299	H1299	H1299	H1299	1.2214	0.2	1.57	0.57	H1650	H1650	H1650	H1650					HPAEpiC	HPAEpiC	HPAEpiC	HPAEpiC	H1299	H1299	H1299	H1299	H1650	H1650	H1650	H1650
O00338	2	Sulfotransferase 1C2 OS=Homo sapiens GN=SULT1C2 PE=1 SV=1	619.21	A549	A549	A549	A549	A549					A549	A549	A549	A549					A549	A549	A549	A549									A549	A549	A549	A549													A549
K7EIS7	0	Ral guanine nucleotide dissociation stimulator-like 3 (Fragment) OS=Homo sapiens GN=RGL3 PE=1 SV=3	251.01	H1650	H1650	H1650	H1650	H1650	H1650	H1650	H1650	H1650					H1650	H1650	H1650	H1650									H1650	H1650	H1650	H1650													H1650	H1650	H1650	H1650
Q7L2H7	2	Eukaryotic translation initiation factor 3 subunit M OS=Homo sapiens GN=EIF3M PE=1 SV=1	1336.16	A549	A549	A549	A549	A549					A549	A549	A549	A549					A549	A549	A549	A549									A549	A549	A549	A549													A549
E9PFD7	1	Epidermal growth factor receptor OS=Homo sapiens GN=EGFR PE=1 SV=3	361.14	H522																									H522	H522	H522	H522	H522	H522	H522	H522	H522	H522	H522	H522	H522	H522	H522	H522
K7EJ44	2	Profilin 1, isoform CRA_b OS=Homo sapiens GN=PFN1 PE=1 SV=1	1406.49		0.486752	-0.72	1.21	0.12	H1650	H1650	H1650	H1650	A549	A549	A549	A549	H1650	H1650	H1650	H1650	A549	A549	A549	A549					0.794534	-0.23	0.77	0.37	1.63232	0.49	1.52	0.74	H522	H522	H522	H522	H522	H522	H522	H522	1.76827	0.57	0.68	0.95	3.63279
G3V3C9	0	Unconventional myosin-Va OS=Homo sapiens GN=MYO5A PE=1 SV=1	651.54														H1299	H1299	H1299	H1299	2.71828	1	1.84	0.85	H1299	H1299	H1299	H1299					2.97427	1.09	2.38	0.83					1.09417	0.09	1.91	0.53
E7EM57	0	Glucose-6-phosphate 1-dehydrogenase (Fragment) OS=Homo sapiens GN=G6PD PE=1 SV=1	318.2	H522																									H522	H522	H522	H522	H522	H522	H522	H522	H522	H522	H522	H522	H522	H522	H522	H522
Q8TDR0	0	TRAF3-interacting protein 1 OS=Homo sapiens GN=TRAF3IP1 PE=1 SV=1	203.12	HPAEpiC					HPAEpiC	HPAEpiC	HPAEpiC	HPAEpiC	HPAEpiC	HPAEpiC	HPAEpiC	HPAEpiC									HPAEpiC	HPAEpiC	HPAEpiC	HPAEpiC									HPAEpiC	HPAEpiC	HPAEpiC	HPAEpiC
Q1MSJ5	0	Centrosome and spindle pole-associated protein 1 OS=Homo sapiens GN=CSPP1 PE=1 SV=4	167.03														H1299	H1299	H1299	H1299	H1299	H1299	H1299	H1299	H1299	H1299	H1299	H1299													H1299	H1299	H1299	H1299
A0A087X2B5	2	Basigin (Fragment) OS=Homo sapiens GN=BSG PE=1 SV=1	1595.78	H522																									H522	H522	H522	H522	H522	H522	H522	H522	H522	H522	H522	H522	H522	H522	H522	H522
M0R366	0	Fibronectin type III and SPRY domain-containing protein 1 OS=Homo sapiens GN=FSD1 PE=1 SV=1	237.99	A549	A549	A549	A549	A549					A549	A549	A549	A549					A549	A549	A549	A549									A549	A549	A549	A549													A549
H0YM82	1	Uncharacterized protein C15orf52 (Fragment) OS=Homo sapiens GN=C15orf52 PE=1 SV=1	511.97	H522																									H522	H522	H522	H522	H522	H522	H522	H522	H522	H522	H522	H522	H522	H522	H522	H522
E9PM13	2	Heat shock cognate 71 kDa protein (Fragment) OS=Homo sapiens GN=HSPA8 PE=1 SV=6	570.12	H522																									H522	H522	H522	H522	H522	H522	H522	H522	H522	H522	H522	H522	H522	H522	H522	H522
F8VQQ8	2	Ubiquitin-conjugating enzyme E2 N OS=Homo sapiens GN=UBE2N PE=1 SV=1	2144.46	PC9																																									PC9	PC9	PC9	PC9	PC9
P30041	1	Peroxiredoxin-6 OS=Homo sapiens GN=PRDX6 PE=1 SV=3	990.84	PC9																																									PC9	PC9	PC9	PC9	PC9
F8VQQ4	2	Tubulin alpha-1A chain (Fragment) OS=Homo sapiens GN=TUBA1A PE=1 SV=1	2367.22		0.559898	-0.58	0.77	0.06	H1650	H1650	H1650	H1650	A549	A549	A549	A549	0.895834	-0.11	0.75	0.37	1.59999	0.47	0.79	0.87	H1299	H1299	H1299	H1299	0.913931	-0.09	0.56	0.38	1.63232	0.49	0.66	0.86	H522	H522	H522	H522	1.0202	0.02	0.58	0.53	0.463013	-0.77	1.13	0.1	0.826959
E5RJH5	1	Beta-enolase OS=Homo sapiens GN=ENO3 PE=1 SV=1	402.65	A549	A549	A549	A549	A549					A549	A549	A549	A549					A549	A549	A549	A549									A549	A549	A549	A549													A549
P61106	2	Ras-related protein Rab-14 OS=Homo sapiens GN=RAB14 PE=1 SV=4	1143.71		H1650	H1650	H1650	H1650	H1650	H1650	H1650	H1650					H1650	H1650	H1650	H1650									1.10517	0.1	1.83	0.52	H522	H522	H522	H522	H522	H522	H522	H522	H522	H522	H522	H522	1.97388	0.68	1.53	0.81	PC9
Q96EP1	1	E3 ubiquitin-protein ligase CHFR OS=Homo sapiens GN=CHFR PE=1 SV=2	566.47	PC9																																									PC9	PC9	PC9	PC9	PC9
H0YLV6	2	Annexin OS=Homo sapiens GN=ANXA2 PE=1 SV=1	30642.3		0.323033	-1.13	0.73	0	0.128735	-2.05	1.06	0	0.398519	-0.92	1.11	0.07	0.199888	-1.61	1.11	0	0.618783	-0.48	1.02	0.27	1.55271	0.44	1.64	0.75	0.418952	-0.87	0.42	0	1.29693	0.26	0.65	0.76	3.25437	1.18	0.97	0.98	2.07508	0.73	1.12	0.89	0.960789	-0.04	0.36	0.42	2.97427
Q08AH1	0	Acyl-coenzyme A synthetase ACSM1, mitochondrial OS=Homo sapiens GN=ACSM1 PE=1 SV=1	465.12	PC9																																									PC9	PC9	PC9	PC9	PC9
J3KNB5	0	Probable glutathione peroxidase 8 OS=Homo sapiens GN=GPX8 PE=1 SV=1	517.67	PC9																																									PC9	PC9	PC9	PC9	PC9
A0A087X2A7	1	Protein FAM184A OS=Homo sapiens GN=FAM184A PE=1 SV=1	124.17		H1650	H1650	H1650	H1650	H1650	H1650	H1650	H1650					0.704688	-0.35	2.09	0.4									0.414783	-0.88	2.59	0.3									0.588605	-0.53	2.73	0.4	1.40495	0.34	1.43	0.63	PC9
H7C5H1	1	Complement factor B (Fragment) OS=Homo sapiens GN=CFB PE=1 SV=1	432.07	A549	A549	A549	A549	A549					A549	A549	A549	A549					A549	A549	A549	A549									A549	A549	A549	A549													A549
K7EJ30	0	Zinc finger protein 224 (Fragment) OS=Homo sapiens GN=ZNF224 PE=4 SV=1	212.25	HPAEpiC					HPAEpiC	HPAEpiC	HPAEpiC	HPAEpiC	HPAEpiC	HPAEpiC	HPAEpiC	HPAEpiC									HPAEpiC	HPAEpiC	HPAEpiC	HPAEpiC									HPAEpiC	HPAEpiC	HPAEpiC	HPAEpiC
H7BZT5	0	Zinc finger protein 185 OS=Homo sapiens GN=ZNF185 PE=1 SV=2	111.64	H1299													H1299	H1299	H1299	H1299	H1299	H1299	H1299	H1299	H1299	H1299	H1299	H1299													H1299	H1299	H1299	H1299
E9PM05	0	Etoposide-induced protein 2.4 homolog (Fragment) OS=Homo sapiens GN=EI24 PE=1 SV=1	304.43	H522																									H522	H522	H522	H522	H522	H522	H522	H522	H522	H522	H522	H522	H522	H522	H522	H522
P13796	0	Plastin-2 OS=Homo sapiens GN=LCP1 PE=1 SV=6	306.58	H522																									H522	H522	H522	H522	H522	H522	H522	H522	H522	H522	H522	H522	H522	H522	H522	H522
M0R2T0	0	Heterogeneous nuclear ribonucleoprotein M (Fragment) OS=Homo sapiens GN=HNRNPM PE=1 SV=1	364.86	HPAEpiC					HPAEpiC	HPAEpiC	HPAEpiC	HPAEpiC	HPAEpiC	HPAEpiC	HPAEpiC	HPAEpiC									HPAEpiC	HPAEpiC	HPAEpiC	HPAEpiC									HPAEpiC	HPAEpiC	HPAEpiC	HPAEpiC
H0Y3D4	1	Transient receptor potential cation channel subfamily M member 3 OS=Homo sapiens GN=TRPM3 PE=4 SV=2	590.97	A549	A549	A549	A549	A549					A549	A549	A549	A549					A549	A549	A549	A549									A549	A549	A549	A549													A549
A7E294	0	NRXN1 protein OS=Homo sapiens GN=NRXN1 PE=1 SV=1	63.06	HPAEpiC					HPAEpiC	HPAEpiC	HPAEpiC	HPAEpiC	HPAEpiC	HPAEpiC	HPAEpiC	HPAEpiC									HPAEpiC	HPAEpiC	HPAEpiC	HPAEpiC									HPAEpiC	HPAEpiC	HPAEpiC	HPAEpiC
P04406	2	Glyceraldehyde-3-phosphate dehydrogenase OS=Homo sapiens GN=GAPDH PE=1 SV=3	5883.73		0.543351	-0.61	0.46	0.01	H1650	H1650	H1650	H1650	A549	A549	A549	A549	0.511709	-0.67	0.51	0.01	0.941765	-0.06	0.66	0.46	H1299	H1299	H1299	H1299	0.771052	-0.26	0.3	0.08	1.41907	0.35	0.43	0.92	H522	H522	H522	H522	1.52196	0.42	0.5	0.92	1.73325	0.55	0.3	1	3.15819
E9PFB9	1	Coiled-coil domain-containing protein 18 OS=Homo sapiens GN=CCDC18 PE=1 SV=2	173.82	H522																									H522	H522	H522	H522	H522	H522	H522	H522	H522	H522	H522	H522	H522	H522	H522	H522
Q9NVE5	0	Ubiquitin carboxyl-terminal hydrolase 40 OS=Homo sapiens GN=USP40 PE=1 SV=3	610.81	PC9																																									PC9	PC9	PC9	PC9	PC9
M0R2S7	0	Mucin-16 (Fragment) OS=Homo sapiens GN=MUC16 PE=1 SV=1	209.75	H522																									H522	H522	H522	H522	H522	H522	H522	H522	H522	H522	H522	H522	H522	H522	H522	H522
A0A087WWL9	0	HLA class I histocompatibility antigen, Cw-6 alpha chain OS=Homo sapiens GN=HLA-C PE=1 SV=1	497.14	H1650	H1650	H1650	H1650	H1650	H1650	H1650	H1650	H1650					H1650	H1650	H1650	H1650									H1650	H1650	H1650	H1650													H1650	H1650	H1650	H1650
C9JRZ8	2	Aldo-keto reductase family 1 member B15 OS=Homo sapiens GN=AKR1B15 PE=1 SV=2	351.84	H522																									H522	H522	H522	H522	H522	H522	H522	H522	H522	H522	H522	H522	H522	H522	H522	H522
J3KNA1	0	Kinesin-like protein OS=Homo sapiens GN=KIF5A PE=1 SV=1	102.37	H1650	H1650	H1650	H1650	H1650	H1650	H1650	H1650	H1650					H1650	H1650	H1650	H1650									H1650	H1650	H1650	H1650													H1650	H1650	H1650	H1650
B1AKD8	1	Rootletin (Fragment) OS=Homo sapiens GN=CROCC PE=1 SV=2	212.4	PC9																																									PC9	PC9	PC9	PC9	PC9
M0R2S1	0	Ubiquitin-60S ribosomal protein L40 (Fragment) OS=Homo sapiens GN=UBA52 PE=1 SV=1	250.88		H1650	H1650	H1650	H1650	0.571209	-0.56	2.48	0.25	HPAEpiC	HPAEpiC	HPAEpiC	HPAEpiC	1.16183	0.15	2.22	0.5	H1299	H1299	H1299	H1299	2.03399	0.71	1.94	0.72	1.40495	0.34	2.2	0.61	H522	H522	H522	H522	2.4596	0.9	1.57	0.81	1.20925	0.19	1.38	0.56	0.951229	-0.05	2	0.41	PC9
A0A096P6K8	1	E3 ubiquitin-protein ligase CHFR OS=Homo sapiens GN=CHFR PE=1 SV=1	547.2	PC9																																									PC9	PC9	PC9	PC9	PC9
C9JRZ2	0	PERQ amino acid-rich with GYF domain-containing protein 2 (Fragment) OS=Homo sapiens GN=GIGYF2 PE=1 SV=1	409.82	A549	A549	A549	A549	A549					A549	A549	A549	A549					A549	A549	A549	A549									A549	A549	A549	A549													A549
Q9H0M0	1	NEDD4-like E3 ubiquitin-protein ligase WWP1 OS=Homo sapiens GN=WWP1 PE=1 SV=1	499.56	H522																									H522	H522	H522	H522	H522	H522	H522	H522	H522	H522	H522	H522	H522	H522	H522	H522
Q5SW97	0	Phosphatidylinositol 4-phosphate 3-kinase C2 domain-containing subunit beta (Fragment) OS=Homo sapiens GN=PIK3C2B PE=1 SV=1	419.26	H1299													H1299	H1299	H1299	H1299	H1299	H1299	H1299	H1299	H1299	H1299	H1299	H1299													H1299	H1299	H1299	H1299
A0A0G2JJK7	0	Coiled-coil alpha-helical rod protein 1 (Fragment) OS=Homo sapiens GN=CCHCR1 PE=4 SV=2	536.25	A549	A549	A549	A549	A549					A549	A549	A549	A549					A549	A549	A549	A549									A549	A549	A549	A549													A549
K7EIP9	2	Soluble calcium-activated nucleotidase 1 (Fragment) OS=Homo sapiens GN=CANT1 PE=1 SV=1	1308.63	H522																									H522	H522	H522	H522	H522	H522	H522	H522	H522	H522	H522	H522	H522	H522	H522	H522
C9JFA7	1	Glycerol-3-phosphate dehydrogenase 1-like protein (Fragment) OS=Homo sapiens GN=GPD1L PE=1 SV=1	607.11	A549	A549	A549	A549	A549					A549	A549	A549	A549					A549	A549	A549	A549									A549	A549	A549	A549													A549
F8WF55	1	CDK5 regulatory subunit-associated protein 2 OS=Homo sapiens GN=CDK5RAP2 PE=1 SV=1	521.64	PC9																																									PC9	PC9	PC9	PC9	PC9
K7EIP6	2	Uncharacterized protein (Fragment) OS=Homo sapiens PE=4 SV=1	5427.45	PC9																																									PC9	PC9	PC9	PC9	PC9
K7EIP5	0	Zinc finger protein 506 OS=Homo sapiens GN=ZNF506 PE=4 SV=1	217.85	H1650	H1650	H1650	H1650	H1650	H1650	H1650	H1650	H1650					H1650	H1650	H1650	H1650									H1650	H1650	H1650	H1650													H1650	H1650	H1650	H1650
F8WF50	0	Rab-like protein 3 OS=Homo sapiens GN=RABL3 PE=1 SV=1	346.97	H522																									H522	H522	H522	H522	H522	H522	H522	H522	H522	H522	H522	H522	H522	H522	H522	H522
P25705	2	ATP synthase subunit alpha, mitochondrial OS=Homo sapiens GN=ATP5A1 PE=1 SV=1	1737.9	A549	A549	A549	A549	A549					A549	A549	A549	A549					A549	A549	A549	A549									A549	A549	A549	A549													A549
H0YM50	2	Annexin (Fragment) OS=Homo sapiens GN=ANXA2 PE=1 SV=1	20940		0.316637	-1.15	0.83	0	H1650	H1650	H1650	H1650	A549	A549	A549	A549	H1650	H1650	H1650	H1650	A549	A549	A549	A549					0.357007	-1.03	0.47	0	1.1275	0.12	0.83	0.55	H522	H522	H522	H522	H522	H522	H522	H522	0.99005	-0.01	0.31	0.4	3.12677
Q16778	2	Histone H2B type 2-E OS=Homo sapiens GN=HIST2H2BE PE=1 SV=3	4889.57	A549	A549	A549	A549	A549					A549	A549	A549	A549					A549	A549	A549	A549									A549	A549	A549	A549													A549
M0R2R1	0	Zinc finger protein 766 (Fragment) OS=Homo sapiens GN=ZNF766 PE=4 SV=1	217.85	H1650	H1650	H1650	H1650	H1650	H1650	H1650	H1650	H1650					H1650	H1650	H1650	H1650									H1650	H1650	H1650	H1650													H1650	H1650	H1650	H1650
Q16777	2	Histone H2A type 2-C OS=Homo sapiens GN=HIST2H2AC PE=1 SV=4	3181.94		6.88951	1.93	0.65	1	8.33114	2.12	0.59	1	1.19722	0.18	0.25	0.84	2.97427	1.09	0.75	1	0.431711	-0.84	0.5	0	0.357007	-1.03	0.45	0	5.87085	1.77	0.63	1	0.852144	-0.16	0.37	0.2	0.704688	-0.35	0.28	0.01	1.97388	0.68	0.44	1	5.52896	1.71	0.62	1	0.802519
O76021	1	Ribosomal L1 domain-containing protein 1 OS=Homo sapiens GN=RSL1D1 PE=1 SV=3	261.56	H1650	H1650	H1650	H1650	H1650	H1650	H1650	H1650	H1650					H1650	H1650	H1650	H1650									H1650	H1650	H1650	H1650													H1650	H1650	H1650	H1650
Q9H6X5	0	Uncharacterized protein C19orf44 OS=Homo sapiens GN=C19orf44 PE=1 SV=1	100.14	H1650	H1650	H1650	H1650	H1650	H1650	H1650	H1650	H1650					H1650	H1650	H1650	H1650									H1650	H1650	H1650	H1650													H1650	H1650	H1650	H1650
P23528	2	Cofilin-1 OS=Homo sapiens GN=CFL1 PE=1 SV=3	1632.63		0.740818	-0.3	1.48	0.35	H1650	H1650	H1650	H1650	A549	A549	A549	A549	0.951229	-0.05	2.09	0.49	1.28403	0.25	2.07	0.62	H1299	H1299	H1299	H1299	1.75067	0.56	1.27	0.76	2.38691	0.87	1.19	0.91	H522	H522	H522	H522	1.85893	0.62	1.56	0.77	2.97427	1.09	1.22	0.97	4.0552
P23527	2	Histone H2B type 1-O OS=Homo sapiens GN=HIST1H2BO PE=1 SV=3	4889.57	A549	A549	A549	A549	A549					A549	A549	A549	A549					A549	A549	A549	A549									A549	A549	A549	A549													A549
C9J2Z4	1	EH domain-containing protein 1 (Fragment) OS=Homo sapiens GN=EHD1 PE=1 SV=1	552.18	H522																									H522	H522	H522	H522	H522	H522	H522	H522	H522	H522	H522	H522	H522	H522	H522	H522
F8VWZ7	2	Ras-related protein Rab-5B (Fragment) OS=Homo sapiens GN=RAB5B PE=1 SV=1	3800.27	PC9																																									PC9	PC9	PC9	PC9	PC9
H7C5E8	1	Serotransferrin (Fragment) OS=Homo sapiens GN=TF PE=1 SV=1	799.64	PC9																																									PC9	PC9	PC9	PC9	PC9
Q14590	0	Zinc finger protein 235 OS=Homo sapiens GN=ZNF235 PE=2 SV=3	267.43	HPAEpiC					HPAEpiC	HPAEpiC	HPAEpiC	HPAEpiC	HPAEpiC	HPAEpiC	HPAEpiC	HPAEpiC									HPAEpiC	HPAEpiC	HPAEpiC	HPAEpiC									HPAEpiC	HPAEpiC	HPAEpiC	HPAEpiC
Q00LT1	1	Progressive rod-cone degeneration protein OS=Homo sapiens GN=PRCD PE=1 SV=1	617.1	PC9																																									PC9	PC9	PC9	PC9	PC9
M0R327	0	Zinc finger protein 701 (Fragment) OS=Homo sapiens GN=ZNF701 PE=4 SV=1	277.35	H1650	H1650	H1650	H1650	H1650	H1650	H1650	H1650	H1650					H1650	H1650	H1650	H1650									H1650	H1650	H1650	H1650													H1650	H1650	H1650	H1650
A0A0G2JQ71	0	Putative zinc finger protein 66 OS=Homo sapiens GN=ZNF66 PE=4 SV=1	217.85	H1650	H1650	H1650	H1650	H1650	H1650	H1650	H1650	H1650					H1650	H1650	H1650	H1650									H1650	H1650	H1650	H1650													H1650	H1650	H1650	H1650
J3KTK7	0	Structural maintenance of chromosomes flexible hinge domain-containing protein 1 (Fragment) OS=Homo sapiens GN=SMCHD1 PE=1 SV=1	317.94	HPAEpiC					HPAEpiC	HPAEpiC	HPAEpiC	HPAEpiC	HPAEpiC	HPAEpiC	HPAEpiC	HPAEpiC									HPAEpiC	HPAEpiC	HPAEpiC	HPAEpiC									HPAEpiC	HPAEpiC	HPAEpiC	HPAEpiC
O76015	2	Keratin, type I cuticular Ha8 OS=Homo sapiens GN=KRT38 PE=1 SV=3	230.55														1.04081	0.04	1.32	0.57	H1299	H1299	H1299	H1299	H1299	H1299	H1299	H1299	1.47698	0.39	1.32	0.68	H522	H522	H522	H522	H522	H522	H522	H522	1.41907	0.35	1.11	0.67	0.960789	-0.04	1.2	0.41	PC9
P01116	1	GTPase KRas OS=Homo sapiens GN=KRAS PE=1 SV=1	510.41	PC9																																									PC9	PC9	PC9	PC9	PC9
O76014	2	Keratin, type I cuticular Ha7 OS=Homo sapiens GN=KRT37 PE=3 SV=3	1064.32														H1299	H1299	H1299	H1299	H1299	H1299	H1299	H1299	H1299	H1299	H1299	H1299													1.69893	0.53	1.15	0.82
E9PLL0	1	Multivesicular body subunit 12A (Fragment) OS=Homo sapiens GN=MVB12A PE=1 SV=1	470.3	H522																									H522	H522	H522	H522	H522	H522	H522	H522	H522	H522	H522	H522	H522	H522	H522	H522
O76013	2	Keratin, type I cuticular Ha6 OS=Homo sapiens GN=KRT36 PE=2 SV=1	1067.15														H1299	H1299	H1299	H1299	H1299	H1299	H1299	H1299	H1299	H1299	H1299	H1299	H522	H522	H522	H522	H522	H522	H522	H522	H522	H522	H522	H522	1.27125	0.24	0.94	0.65
O76011	2	Keratin, type I cuticular Ha4 OS=Homo sapiens GN=KRT34 PE=2 SV=2	625.85	PC9																																									PC9	PC9	PC9	PC9	PC9
B1AQN8	0	Serine/threonine-protein kinase WNK3 (Fragment) OS=Homo sapiens GN=WNK3 PE=1 SV=1	204.25	H1299													H1299	H1299	H1299	H1299	H1299	H1299	H1299	H1299	H1299	H1299	H1299	H1299													H1299	H1299	H1299	H1299
P01111	1	GTPase NRas OS=Homo sapiens GN=NRAS PE=1 SV=1	419.12	PC9																																									PC9	PC9	PC9	PC9	PC9
I3L0K7	2	Heat shock protein 75 kDa, mitochondrial OS=Homo sapiens GN=TRAP1 PE=1 SV=1	775.54	H522																									H522	H522	H522	H522	H522	H522	H522	H522	H522	H522	H522	H522	H522	H522	H522	H522
Q9P253	0	Vacuolar protein sorting-associated protein 18 homolog OS=Homo sapiens GN=VPS18 PE=1 SV=2	255.97	H1650	H1650	H1650	H1650	H1650	H1650	H1650	H1650	H1650					H1650	H1650	H1650	H1650									H1650	H1650	H1650	H1650													H1650	H1650	H1650	H1650
I3L0K3	0	LisH domain-containing protein FOPNL OS=Homo sapiens GN=FOPNL PE=1 SV=1	459.98	PC9																																									PC9	PC9	PC9	PC9	PC9
P62879	0	Guanine nucleotide-binding protein G(I)/G(S)/G(T) subunit beta-2 OS=Homo sapiens GN=GNB2 PE=1 SV=3	320.85														H1299	H1299	H1299	H1299	H1299	H1299	H1299	H1299	H1299	H1299	H1299	H1299	H522	H522	H522	H522	H522	H522	H522	H522	H522	H522	H522	H522	1.24608	0.22	1.65	0.58	PC9	PC9	PC9	PC9	PC9
Q5SW79	0	Centrosomal protein of 170 kDa OS=Homo sapiens GN=CEP170 PE=1 SV=1	150.16		0.771052	-0.26	2.76	0.48	H1650	H1650	H1650	H1650	A549	A549	A549	A549	H1650	H1650	H1650	H1650	A549	A549	A549	A549					3.93535	1.37	2.04	0.88	5.15517	1.64	2.32	0.94	H522	H522	H522	H522	H522	H522	H522	H522	1.04081	0.04	2.27	0.53	1.34986
Q14585	0	Zinc finger protein 345 OS=Homo sapiens GN=ZNF345 PE=2 SV=1	114.17	H1650	H1650	H1650	H1650	H1650	H1650	H1650	H1650	H1650					H1650	H1650	H1650	H1650									H1650	H1650	H1650	H1650													H1650	H1650	H1650	H1650
Q8TDM6	0	Disks large homolog 5 OS=Homo sapiens GN=DLG5 PE=1 SV=4	118.79	H522																									H522	H522	H522	H522	H522	H522	H522	H522	H522	H522	H522	H522	H522	H522	H522	H522
J3QSV6	1	Ribosomal L1 domain-containing protein 1 (Fragment) OS=Homo sapiens GN=RSL1D1 PE=1 SV=1	261.56	H1650	H1650	H1650	H1650	H1650	H1650	H1650	H1650	H1650					H1650	H1650	H1650	H1650									H1650	H1650	H1650	H1650													H1650	H1650	H1650	H1650
P62873	2	Guanine nucleotide-binding protein G(I)/G(S)/G(T) subunit beta-1 OS=Homo sapiens GN=GNB1 PE=1 SV=3	963.68																										H522	H522	H522	H522	H522	H522	H522	H522	H522	H522	H522	H522	H522	H522	H522	H522	PC9	PC9	PC9	PC9	PC9
O95149	1	Snurportin-1 OS=Homo sapiens GN=SNUPN PE=1 SV=1	992.86	H522																									H522	H522	H522	H522	H522	H522	H522	H522	H522	H522	H522	H522	H522	H522	H522	H522
Q96L93	0	Kinesin-like protein KIF16B OS=Homo sapiens GN=KIF16B PE=1 SV=2	74.98	H1299													H1299	H1299	H1299	H1299	H1299	H1299	H1299	H1299	H1299	H1299	H1299	H1299													H1299	H1299	H1299	H1299
A0A0G2JPU2	1	Coiled-coil alpha-helical rod protein 1 OS=Homo sapiens GN=CCHCR1 PE=1 SV=1	221.53		A549	A549	A549	A549					A549	A549	A549	A549					A549	A549	A549	A549									A549	A549	A549	A549									PC9	PC9	PC9	PC9	0.895834
O76009	2	Keratin, type I cuticular Ha3-I OS=Homo sapiens GN=KRT33A PE=2 SV=2	413.55	PC9																																									PC9	PC9	PC9	PC9	PC9
E9PLK3	0	Puromycin-sensitive aminopeptidase OS=Homo sapiens GN=NPEPPS PE=1 SV=1	487.49	PC9																																									PC9	PC9	PC9	PC9	PC9
M0R2P3	2	Zinc finger protein 766 OS=Homo sapiens GN=ZNF766 PE=4 SV=1	1017.89	HPAEpiC					HPAEpiC	HPAEpiC	HPAEpiC	HPAEpiC	HPAEpiC	HPAEpiC	HPAEpiC	HPAEpiC									HPAEpiC	HPAEpiC	HPAEpiC	HPAEpiC									HPAEpiC	HPAEpiC	HPAEpiC	HPAEpiC
H7BZP1	0	Syndetin (Fragment) OS=Homo sapiens GN=VPS50 PE=1 SV=1	431.1	PC9																																									PC9	PC9	PC9	PC9	PC9
A0A087WWI5	1	Ankyrin-3 (Fragment) OS=Homo sapiens GN=ANK3 PE=1 SV=1	646.72	A549	A549	A549	A549	A549					A549	A549	A549	A549					A549	A549	A549	A549									A549	A549	A549	A549													A549
C9J397	0	TBC1 domain family member 5 (Fragment) OS=Homo sapiens GN=TBC1D5 PE=1 SV=1	318.45	H522																									H522	H522	H522	H522	H522	H522	H522	H522	H522	H522	H522	H522	H522	H522	H522	H522
Q9P246	1	Stromal interaction molecule 2 OS=Homo sapiens GN=STIM2 PE=1 SV=2	559.56		H1650	H1650	H1650	H1650	0.102284	-2.28	2.08	0	HPAEpiC	HPAEpiC	HPAEpiC	HPAEpiC	0.364219	-1.01	2.69	0.22	H1299	H1299	H1299	H1299	3.56085	1.27	3.08	0.79	H1650	H1650	H1650	H1650					HPAEpiC	HPAEpiC	HPAEpiC	HPAEpiC	H1299	H1299	H1299	H1299	H1650	H1650	H1650	H1650
J3QSU6	0	Tenascin OS=Homo sapiens GN=TNC PE=1 SV=1	117.53	H522																									H522	H522	H522	H522	H522	H522	H522	H522	H522	H522	H522	H522	H522	H522	H522	H522
Q5JZY3	0	Ephrin type-A receptor 10 OS=Homo sapiens GN=EPHA10 PE=1 SV=2	59.68	H1650	H1650	H1650	H1650	H1650	H1650	H1650	H1650	H1650					H1650	H1650	H1650	H1650									H1650	H1650	H1650	H1650													H1650	H1650	H1650	H1650
Q8IYX0	0	Zinc finger protein 679 OS=Homo sapiens GN=ZNF679 PE=1 SV=2	306.05	H1650	H1650	H1650	H1650	H1650	H1650	H1650	H1650	H1650					H1650	H1650	H1650	H1650									H1650	H1650	H1650	H1650													H1650	H1650	H1650	H1650
E9PLJ3	2	Cofilin-1 (Fragment) OS=Homo sapiens GN=CFL1 PE=1 SV=1	1585.31		0.637628	-0.45	1.85	0.33	H1650	H1650	H1650	H1650					0.843665	-0.17	1.79	0.46	1.32313	0.28	1.86	0.62	H1299	H1299	H1299	H1299	1.34986	0.3	1.18	0.67	2.117	0.75	1.49	0.86	H522	H522	H522	H522	1.59999	0.47	1.68	0.68	2.7456	1.01	1.24	0.95	4.30596
E9PS78	1	Cathepsin B (Fragment) OS=Homo sapiens GN=CTSB PE=1 SV=1	1133.56	A549	A549	A549	A549	A549					A549	A549	A549	A549					A549	A549	A549	A549									A549	A549	A549	A549													A549
P13747	1	HLA class I histocompatibility antigen, alpha chain E OS=Homo sapiens GN=HLA-E PE=1 SV=3	382.73	H1650	H1650	H1650	H1650	H1650	H1650	H1650	H1650	H1650					H1650	H1650	H1650	H1650									H1650	H1650	H1650	H1650													H1650	H1650	H1650	H1650
P13746	0	HLA class I histocompatibility antigen, A-11 alpha chain OS=Homo sapiens GN=HLA-A PE=1 SV=1	366.38	H1650	H1650	H1650	H1650	H1650	H1650	H1650	H1650	H1650					H1650	H1650	H1650	H1650									H1650	H1650	H1650	H1650													H1650	H1650	H1650	H1650
C9J386	2	Histone H2A OS=Homo sapiens GN=H2AFV PE=3 SV=1	583.02						HPAEpiC	HPAEpiC	HPAEpiC	HPAEpiC	HPAEpiC	HPAEpiC	HPAEpiC	HPAEpiC									HPAEpiC	HPAEpiC	HPAEpiC	HPAEpiC	H522	H522	H522	H522	H522	H522	H522	H522	0.527292	-0.64	1.35	0.16	H522	H522	H522	H522
Q14568	1	Heat shock protein HSP 90-alpha A2 OS=Homo sapiens GN=HSP90AA2P PE=1 SV=2	264.04																										H522	H522	H522	H522	H522	H522	H522	H522	H522	H522	H522	H522	H522	H522	H522	H522	PC9	PC9	PC9	PC9	PC9
Q5T1H5	1	ERO1-like protein beta (Fragment) OS=Homo sapiens GN=ERO1B PE=1 SV=1	1075.53	PC9																																									PC9	PC9	PC9	PC9	PC9
B4DTF2	0	Annexin OS=Homo sapiens GN=ANXA8L1 PE=1 SV=1	378.98	H522																									H522	H522	H522	H522	H522	H522	H522	H522	H522	H522	H522	H522	H522	H522	H522	H522
P08195	0	4F2 cell-surface antigen heavy chain OS=Homo sapiens GN=SLC3A2 PE=1 SV=3	419.79		1.50682	0.41	0.99	0.76	H1650	H1650	H1650	H1650	A549	A549	A549	A549	H1650	H1650	H1650	H1650	A549	A549	A549	A549					1.75067	0.56	0.8	0.9	1.16183	0.15	0.55	0.71	H522	H522	H522	H522	H522	H522	H522	H522	1.23368	0.21	1	0.66	0.818731
Q14562	0	ATP-dependent RNA helicase DHX8 OS=Homo sapiens GN=DHX8 PE=1 SV=1	368.66	HPAEpiC					HPAEpiC	HPAEpiC	HPAEpiC	HPAEpiC	HPAEpiC	HPAEpiC	HPAEpiC	HPAEpiC									HPAEpiC	HPAEpiC	HPAEpiC	HPAEpiC									HPAEpiC	HPAEpiC	HPAEpiC	HPAEpiC
P03989	0	HLA class I histocompatibility antigen, B-27 alpha chain OS=Homo sapiens GN=HLA-B PE=1 SV=2	340.6	H1650	H1650	H1650	H1650	H1650	H1650	H1650	H1650	H1650					H1650	H1650	H1650	H1650									H1650	H1650	H1650	H1650													H1650	H1650	H1650	H1650
P61764	1	Syntaxin-binding protein 1 OS=Homo sapiens GN=STXBP1 PE=1 SV=1	334.8	H1299													H1299	H1299	H1299	H1299	H1299	H1299	H1299	H1299	H1299	H1299	H1299	H1299													H1299	H1299	H1299	H1299
A0A0G2JQ41	0	Active breakpoint cluster region-related protein (Fragment) OS=Homo sapiens GN=ABR PE=1 SV=1	79.7	H522																									H522	H522	H522	H522	H522	H522	H522	H522	H522	H522	H522	H522	H522	H522	H522	H522
D6RDL4	0	Protein FAM160A1 (Fragment) OS=Homo sapiens GN=FAM160A1 PE=4 SV=1	451.81	HPAEpiC					HPAEpiC	HPAEpiC	HPAEpiC	HPAEpiC	HPAEpiC	HPAEpiC	HPAEpiC	HPAEpiC									HPAEpiC	HPAEpiC	HPAEpiC	HPAEpiC									HPAEpiC	HPAEpiC	HPAEpiC	HPAEpiC
B8ZZJ2	2	Actin, gamma-enteric smooth muscle OS=Homo sapiens GN=ACTG2 PE=1 SV=1	701.04		2.09594	0.74	0.74	0.98	0.496585	-0.7	1.3	0.19	0.236928	-1.44	1.28	0	H1650	H1650	H1650	H1650	A549	A549	A549	A549	HPAEpiC	HPAEpiC	HPAEpiC	HPAEpiC	1.1275	0.12	1.03	0.54	0.537944	-0.62	0.87	0.09	2.2705	0.82	1.46	0.85	H522	H522	H522	H522	H1650	H1650	H1650	H1650	A549
C9JS68	1	Thromboxane-A synthase (Fragment) OS=Homo sapiens GN=TBXAS1 PE=1 SV=1	514.55	H522																									H522	H522	H522	H522	H522	H522	H522	H522	H522	H522	H522	H522	H522	H522	H522	H522
M0R2N3	0	Zinc finger protein 845 (Fragment) OS=Homo sapiens GN=ZNF845 PE=1 SV=1	667.61						HPAEpiC	HPAEpiC	HPAEpiC	HPAEpiC	HPAEpiC	HPAEpiC	HPAEpiC	HPAEpiC									HPAEpiC	HPAEpiC	HPAEpiC	HPAEpiC	H522	H522	H522	H522	H522	H522	H522	H522	1.09417	0.09	2.86	0.47	H522	H522	H522	H522
C9JYB8	0	Coiled-coil domain-containing protein 66 (Fragment) OS=Homo sapiens GN=CCDC66 PE=1 SV=1	279.42	H1299													H1299	H1299	H1299	H1299	H1299	H1299	H1299	H1299	H1299	H1299	H1299	H1299													H1299	H1299	H1299	H1299
E9PS65	2	Heat shock cognate 71 kDa protein (Fragment) OS=Homo sapiens GN=HSPA8 PE=1 SV=1	390.86	H522																									H522	H522	H522	H522	H522	H522	H522	H522	H522	H522	H522	H522	H522	H522	H522	H522
Q9H0H0	0	Integrator complex subunit 2 OS=Homo sapiens GN=INTS2 PE=1 SV=2	316.37	H1299													H1299	H1299	H1299	H1299	H1299	H1299	H1299	H1299	H1299	H1299	H1299	H1299													H1299	H1299	H1299	H1299
F8VWV9	2	Tubulin alpha-1B chain (Fragment) OS=Homo sapiens GN=TUBA1B PE=1 SV=1	1958.51		0.606531	-0.5	1.04	0.19	H1650	H1650	H1650	H1650	A549	A549	A549	A549	1.01005	0.01	0.96	0.5	1.68203	0.52	0.99	0.86	H1299	H1299	H1299	H1299	0.951229	-0.05	0.88	0.46	1.58407	0.46	0.91	0.8	H522	H522	H522	H522	0.941765	-0.06	0.94	0.47	0.543351	-0.61	1.85	0.24	0.895834
F8W8V9	1	Kinesin-like protein (Fragment) OS=Homo sapiens GN=KIF1A PE=1 SV=1	311.01	H522																									H522	H522	H522	H522	H522	H522	H522	H522	H522	H522	H522	H522	H522	H522	H522	H522
Q9P227	0	Rho GTPase-activating protein 23 OS=Homo sapiens GN=ARHGAP23 PE=1 SV=2	552.38	H1299													H1299	H1299	H1299	H1299	H1299	H1299	H1299	H1299	H1299	H1299	H1299	H1299													H1299	H1299	H1299	H1299
I3L0H5	1	Zinc finger protein 816 (Fragment) OS=Homo sapiens GN=ZNF816 PE=4 SV=1	716.64	H522																									H522	H522	H522	H522	H522	H522	H522	H522	H522	H522	H522	H522	H522	H522	H522	H522
Q15643	0	Thyroid receptor-interacting protein 11 OS=Homo sapiens GN=TRIP11 PE=1 SV=3	71.29	H1650	H1650	H1650	H1650	H1650	H1650	H1650	H1650	H1650					H1650	H1650	H1650	H1650									H1650	H1650	H1650	H1650													H1650	H1650	H1650	H1650
J3QT46	0	HBS1-like protein OS=Homo sapiens GN=HBS1L PE=1 SV=1	100.92	H1299													H1299	H1299	H1299	H1299	H1299	H1299	H1299	H1299	H1299	H1299	H1299	H1299													H1299	H1299	H1299	H1299
H3BVH8	1	Beta-hexosaminidase subunit alpha (Fragment) OS=Homo sapiens GN=HEXA PE=4 SV=1	672.42	A549	A549	A549	A549	A549					A549	A549	A549	A549					A549	A549	A549	A549									A549	A549	A549	A549													A549
G3V2Z9	1	Tetratricopeptide repeat protein 8 OS=Homo sapiens GN=TTC8 PE=1 SV=1	804.98	H522																									H522	H522	H522	H522	H522	H522	H522	H522	H522	H522	H522	H522	H522	H522	H522	H522
Q8N8E3	0	Centrosomal protein of 112 kDa OS=Homo sapiens GN=CEP112 PE=1 SV=2	76.97	H1299													H1299	H1299	H1299	H1299	H1299	H1299	H1299	H1299	H1299	H1299	H1299	H1299													H1299	H1299	H1299	H1299
H7C5A5	1	Stromal interaction molecule 2 OS=Homo sapiens GN=STIM2 PE=1 SV=1	543.57		H1650	H1650	H1650	H1650	0.146607	-1.92	2.2	0.03	HPAEpiC	HPAEpiC	HPAEpiC	HPAEpiC	0.410656	-0.89	2.65	0.25					2.80107	1.03	3.23	0.78	H1650	H1650	H1650	H1650					HPAEpiC	HPAEpiC	HPAEpiC	HPAEpiC					H1650	H1650	H1650	H1650
J3KMZ7	0	Integrator complex subunit 2 OS=Homo sapiens GN=INTS2 PE=1 SV=1	316.37	H1299													H1299	H1299	H1299	H1299	H1299	H1299	H1299	H1299	H1299	H1299	H1299	H1299													H1299	H1299	H1299	H1299
K7EIK2	0	Evolutionarily conserved-signaling intermediate in Toll pathway, mitochondrial (Fragment) OS=Homo sapiens GN=ECSIT PE=1 SV=1	355.77	PC9																																									PC9	PC9	PC9	PC9	PC9
P07093	1	Glia-derived nexin OS=Homo sapiens GN=SERPINE2 PE=1 SV=1	296.22	H522																									H522	H522	H522	H522	H522	H522	H522	H522	H522	H522	H522	H522	H522	H522	H522	H522
E9PLH6	1	Suppression of tumorigenicity 5 protein (Fragment) OS=Homo sapiens GN=ST5 PE=1 SV=1	691.68	HPAEpiC					HPAEpiC	HPAEpiC	HPAEpiC	HPAEpiC	HPAEpiC	HPAEpiC	HPAEpiC	HPAEpiC									HPAEpiC	HPAEpiC	HPAEpiC	HPAEpiC									HPAEpiC	HPAEpiC	HPAEpiC	HPAEpiC
A0A0G2JPR0	1	Complement C4-A OS=Homo sapiens GN=C4A PE=1 SV=1	344.99	H522																									H522	H522	H522	H522	H522	H522	H522	H522	H522	H522	H522	H522	H522	H522	H522	H522
H3BVH1	0	Zinc finger and SCAN domain-containing protein 29 (Fragment) OS=Homo sapiens GN=ZSCAN29 PE=4 SV=1	170	HPAEpiC					HPAEpiC	HPAEpiC	HPAEpiC	HPAEpiC	HPAEpiC	HPAEpiC	HPAEpiC	HPAEpiC									HPAEpiC	HPAEpiC	HPAEpiC	HPAEpiC									HPAEpiC	HPAEpiC	HPAEpiC	HPAEpiC
E9PS58	0	Etoposide-induced protein 2.4 homolog (Fragment) OS=Homo sapiens GN=EI24 PE=1 SV=1	304.43	H522																									H522	H522	H522	H522	H522	H522	H522	H522	H522	H522	H522	H522	H522	H522	H522	H522
E7ERX5	0	Integrin beta (Fragment) OS=Homo sapiens GN=ITGB1 PE=1 SV=6	247.45		H1650	H1650	H1650	H1650	H1650	H1650	H1650	H1650					1.91554	0.65	1.13	0.83	H1299	H1299	H1299	H1299	H1299	H1299	H1299	H1299	0.913931	-0.09	1.13	0.44	H522	H522	H522	H522	H522	H522	H522	H522	0.477114	-0.74	0.97	0.08	H1650	H1650	H1650	H1650
P60660	2	Myosin light polypeptide 6 OS=Homo sapiens GN=MYL6 PE=1 SV=2	1909.1	PC9																																									PC9	PC9	PC9	PC9	PC9
P68133	2	Actin, alpha skeletal muscle OS=Homo sapiens GN=ACTA1 PE=1 SV=1	2058.02		0.83527	-0.18	0.22	0.1	0.272532	-1.3	0.56	0	0.32628	-1.12	0.59	0	0.394554	-0.93	0.4	0	0.472367	-0.75	0.44	0	1.44773	0.37	0.63	0.9	0.786628	-0.24	0.27	0.04	0.951229	-0.05	0.32	0.41	2.88637	1.06	0.59	1	2.01375	0.7	0.47	1	0.496585	-0.7	0.33	0	0.594521
F8VWU4	2	Ras-related protein Rab-5C (Fragment) OS=Homo sapiens GN=RAB5C PE=1 SV=6	3800.27	PC9																																									PC9	PC9	PC9	PC9	PC9
C9J2U0	1	Cyclin E variant ex7del OS=Homo sapiens GN=CCNE1 PE=1 SV=3	566.46	A549	A549	A549	A549	A549					A549	A549	A549	A549					A549	A549	A549	A549									A549	A549	A549	A549													A549
F8VWU0	1	Decorin (Fragment) OS=Homo sapiens GN=DCN PE=1 SV=1	654.4	HPAEpiC					HPAEpiC	HPAEpiC	HPAEpiC	HPAEpiC	HPAEpiC	HPAEpiC	HPAEpiC	HPAEpiC									HPAEpiC	HPAEpiC	HPAEpiC	HPAEpiC									HPAEpiC	HPAEpiC	HPAEpiC	HPAEpiC
P62834	2	Ras-related protein Rap-1A OS=Homo sapiens GN=RAP1A PE=1 SV=1	1119.9		H1650	H1650	H1650	H1650	0.559898	-0.58	1.6	0.25	HPAEpiC	HPAEpiC	HPAEpiC	HPAEpiC	0.582748	-0.54	1.73	0.33	H1299	H1299	H1299	H1299	1.05127	0.05	1.96	0.52	1.06184	0.06	1.1	0.55	H522	H522	H522	H522	1.89648	0.64	1.54	0.78	1.80399	0.59	1.34	0.81	1.61607	0.48	0.94	0.79	PC9
P19013	2	Keratin, type II cytoskeletal 4 OS=Homo sapiens GN=KRT4 PE=1 SV=4	1884.67		1.59999	0.47	0.55	0.95	2.4109	0.88	0.49	1	1.50682	0.41	0.4	0.98	6.42374	1.86	0.45	1	4.01485	1.39	0.32	1	2.66446	0.98	0.33	1	2.09594	0.74	0.44	1	1.30996	0.27	0.34	0.94	0.869358	-0.14	0.34	0.24	0.32628	-1.12	0.27	0	0.612626	-0.49	0.61	0.05	0.382893
P19012	2	Keratin, type I cytoskeletal 15 OS=Homo sapiens GN=KRT15 PE=1 SV=3	1841.31		0.913931	-0.09	0.44	0.33	0.913931	-0.09	0.43	0.46	1	0	0.42	0.48	1.71601	0.54	0.36	1	1.89648	0.64	0.37	1	1.89648	0.64	0.45	0.99	1.36343	0.31	0.56	0.92	1.50682	0.41	0.37	0.98	1.50682	0.41	0.46	0.94	0.794534	-0.23	0.41	0.13	0.726149	-0.32	0.6	0.15	0.794534
F5H7C7	0	Calsyntenin-3 (Fragment) OS=Homo sapiens GN=CLSTN3 PE=1 SV=1	264.28	H1650	H1650	H1650	H1650	H1650	H1650	H1650	H1650	H1650					H1650	H1650	H1650	H1650									H1650	H1650	H1650	H1650													H1650	H1650	H1650	H1650
G3XAP5	2	L-lactate dehydrogenase OS=Homo sapiens GN=LDHC PE=1 SV=1	863.05	PC9																																									PC9	PC9	PC9	PC9	PC9
G3V2Y5	1	Gamma-aminobutyric acid receptor subunit alpha-5 (Fragment) OS=Homo sapiens GN=GABRA5 PE=4 SV=1	1071.93	H522																									H522	H522	H522	H522	H522	H522	H522	H522	H522	H522	H522	H522	H522	H522	H522	H522
Q9H0F7	0	ADP-ribosylation factor-like protein 6 OS=Homo sapiens GN=ARL6 PE=1 SV=1	583.69	PC9																																									PC9	PC9	PC9	PC9	PC9
Q5HY98	2	Zinc finger protein 766 OS=Homo sapiens GN=ZNF766 PE=2 SV=1	1036.09	HPAEpiC					HPAEpiC	HPAEpiC	HPAEpiC	HPAEpiC	HPAEpiC	HPAEpiC	HPAEpiC	HPAEpiC									HPAEpiC	HPAEpiC	HPAEpiC	HPAEpiC									HPAEpiC	HPAEpiC	HPAEpiC	HPAEpiC
J3KTF5	0	Evolutionarily conserved-signaling intermediate in Toll pathway, mitochondrial (Fragment) OS=Homo sapiens GN=ECSIT PE=1 SV=1	404.73	PC9																																									PC9	PC9	PC9	PC9	PC9
E9PRS6	1	Suppression of tumorigenicity 5 protein (Fragment) OS=Homo sapiens GN=ST5 PE=1 SV=1	691.68	HPAEpiC					HPAEpiC	HPAEpiC	HPAEpiC	HPAEpiC	HPAEpiC	HPAEpiC	HPAEpiC	HPAEpiC									HPAEpiC	HPAEpiC	HPAEpiC	HPAEpiC									HPAEpiC	HPAEpiC	HPAEpiC	HPAEpiC
A6NP11	0	Zinc finger protein 716 OS=Homo sapiens GN=ZNF716 PE=2 SV=4	251.86	H1650	H1650	H1650	H1650	H1650	H1650	H1650	H1650	H1650					H1650	H1650	H1650	H1650									H1650	H1650	H1650	H1650													H1650	H1650	H1650	H1650
Q9BQ95	0	Evolutionarily conserved signaling intermediate in Toll pathway, mitochondrial OS=Homo sapiens GN=ECSIT PE=1 SV=1	409.72	PC9																																									PC9	PC9	PC9	PC9	PC9
F8VX58	1	Decorin (Fragment) OS=Homo sapiens GN=DCN PE=1 SV=1	524.3	HPAEpiC					HPAEpiC	HPAEpiC	HPAEpiC	HPAEpiC	HPAEpiC	HPAEpiC	HPAEpiC	HPAEpiC									HPAEpiC	HPAEpiC	HPAEpiC	HPAEpiC									HPAEpiC	HPAEpiC	HPAEpiC	HPAEpiC
Q6ZU80	1	Centrosomal protein of 128 kDa OS=Homo sapiens GN=CEP128 PE=1 SV=2	106.67		H1650	H1650	H1650	H1650	1.1275	0.12	2.72	0.57					H1650	H1650	H1650	H1650									H1650	H1650	H1650	H1650													H1650	H1650	H1650	H1650
Q14534	0	Squalene monooxygenase OS=Homo sapiens GN=SQLE PE=1 SV=3	161.64	H522																									H522	H522	H522	H522	H522	H522	H522	H522	H522	H522	H522	H522	H522	H522	H522	H522
Q14533	2	Keratin, type II cuticular Hb1 OS=Homo sapiens GN=KRT81 PE=1 SV=3	1262.74	PC9																																									PC9	PC9	PC9	PC9	PC9
Q14532	2	Keratin, type I cuticular Ha2 OS=Homo sapiens GN=KRT32 PE=2 SV=3	1079.82														H1299	H1299	H1299	H1299	H1299	H1299	H1299	H1299	H1299	H1299	H1299	H1299	H522	H522	H522	H522	H522	H522	H522	H522	H522	H522	H522	H522	1.34986	0.3	0.99	0.65	PC9	PC9	PC9	PC9	PC9
Q8IYT4	0	Katanin p60 ATPase-containing subunit A-like 2 OS=Homo sapiens GN=KATNAL2 PE=2 SV=3	115.32	H1650	H1650	H1650	H1650	H1650	H1650	H1650	H1650	H1650					H1650	H1650	H1650	H1650									H1650	H1650	H1650	H1650													H1650	H1650	H1650	H1650
P62820	2	Ras-related protein Rab-1A OS=Homo sapiens GN=RAB1A PE=1 SV=3	2010.67																										H522	H522	H522	H522	H522	H522	H522	H522	H522	H522	H522	H522	H522	H522	H522	H522	PC9	PC9	PC9	PC9	PC9
G3V2X9	0	Alpha-actinin-1 (Fragment) OS=Homo sapiens GN=ACTN1 PE=1 SV=1	192.89		H1650	H1650	H1650	H1650	H1650	H1650	H1650	H1650					H1650	H1650	H1650	H1650									0.683861	-0.38	2.95	0.41	H522	H522	H522	H522	H522	H522	H522	H522	H522	H522	H522	H522	H1650	H1650	H1650	H1650
D6RDI7	0	Coiled-coil alpha-helical rod protein 1 (Fragment) OS=Homo sapiens GN=CCHCR1 PE=4 SV=6	536.25	A549	A549	A549	A549	A549					A549	A549	A549	A549					A549	A549	A549	A549									A549	A549	A549	A549													A549
K7EP67	1	116 kDa U5 small nuclear ribonucleoprotein component (Fragment) OS=Homo sapiens GN=EFTUD2 PE=1 SV=1	591.06	A549	A549	A549	A549	A549					A549	A549	A549	A549					A549	A549	A549	A549									A549	A549	A549	A549													A549
C9JEY0	1	Trifunctional enzyme subunit beta, mitochondrial (Fragment) OS=Homo sapiens GN=HADHB PE=1 SV=6	564.13	A549	A549	A549	A549	A549					A549	A549	A549	A549					A549	A549	A549	A549									A549	A549	A549	A549													A549
K7EP65	1	60S ribosomal protein L22 (Fragment) OS=Homo sapiens GN=RPL22 PE=1 SV=1	670	H522																									H522	H522	H522	H522	H522	H522	H522	H522	H522	H522	H522	H522	H522	H522	H522	H522
J3KMX3	2	Alpha-fetoprotein OS=Homo sapiens GN=AFP PE=1 SV=1	605.61	PC9																																									PC9	PC9	PC9	PC9	PC9
Q9H0E9	0	Bromodomain-containing protein 8 OS=Homo sapiens GN=BRD8 PE=1 SV=2	341.1	HPAEpiC					HPAEpiC	HPAEpiC	HPAEpiC	HPAEpiC	HPAEpiC	HPAEpiC	HPAEpiC	HPAEpiC									HPAEpiC	HPAEpiC	HPAEpiC	HPAEpiC									HPAEpiC	HPAEpiC	HPAEpiC	HPAEpiC
G3V394	1	Unconventional myosin-Va OS=Homo sapiens GN=MYO5A PE=1 SV=1	739.37						HPAEpiC	HPAEpiC	HPAEpiC	HPAEpiC	0.594521	-0.52	1.93	0.3	H1299	H1299	H1299	H1299	1.47698	0.39	1.04	0.74	2.50929	0.92	1.48	0.84					0.869358	-0.14	1.35	0.46	1.46228	0.38	1.92	0.63	0.582748	-0.54	1.27	0.22	PC9	PC9	PC9	PC9	0.644036
A0A087X1W5	1	Kinesin-like protein (Fragment) OS=Homo sapiens GN=KIFC1 PE=1 SV=1	689.65	A549	A549	A549	A549	A549					A549	A549	A549	A549					A549	A549	A549	A549									A549	A549	A549	A549													A549
D6RDI2	1	Luc7-like protein 3 (Fragment) OS=Homo sapiens GN=LUC7L3 PE=1 SV=1	911.92		A549	A549	A549	A549					A549	A549	A549	A549					A549	A549	A549	A549									A549	A549	A549	A549									PC9	PC9	PC9	PC9	0.506617
E9PLF4	2	Heat shock cognate 71 kDa protein (Fragment) OS=Homo sapiens GN=HSPA8 PE=1 SV=1	892.84		1.2586	0.23	1.45	0.63	H1650	H1650	H1650	H1650	A549	A549	A549	A549	2.48432	0.91	1.24	0.95	1.97388	0.68	0.87	0.94	H1299	H1299	H1299	H1299	2.91538	1.07	1.09	0.96	2.31637	0.84	0.85	0.98	H522	H522	H522	H522	1.17351	0.16	0.59	0.68	H1650	H1650	H1650	H1650	A549
C9JRR4	0	Coiled-coil domain-containing protein 146 (Fragment) OS=Homo sapiens GN=CCDC146 PE=4 SV=1	449.19	H1650	H1650	H1650	H1650	H1650	H1650	H1650	H1650	H1650					H1650	H1650	H1650	H1650									H1650	H1650	H1650	H1650													H1650	H1650	H1650	H1650
F8W947	0	Linker for activation of T-cells family member 2 (Fragment) OS=Homo sapiens GN=LAT2 PE=1 SV=6	341.48	H1650	H1650	H1650	H1650	H1650	H1650	H1650	H1650	H1650					H1650	H1650	H1650	H1650									H1650	H1650	H1650	H1650													H1650	H1650	H1650	H1650
I3L0E3	0	HCG1984214, isoform CRA_a OS=Homo sapiens GN=hCG_1984214 PE=3 SV=1	217.85	H1650	H1650	H1650	H1650	H1650	H1650	H1650	H1650	H1650					H1650	H1650	H1650	H1650									H1650	H1650	H1650	H1650													H1650	H1650	H1650	H1650
F8VWS0	2	60S acidic ribosomal protein P0 OS=Homo sapiens GN=RPLP0 PE=1 SV=1	797.49	PC9																																									PC9	PC9	PC9	PC9	PC9
Q14525	2	Keratin, type I cuticular Ha3-II OS=Homo sapiens GN=KRT33B PE=1 SV=3	312.9						0.511709	-0.67	1.23	0.19					0.67032	-0.4	1.19	0.26	H1299	H1299	H1299	H1299	1.30996	0.27	1.18	0.71	0.771052	-0.26	1.28	0.36					1.50682	0.41	1.2	0.74	1.15027	0.14	0.97	0.61	0.860708	-0.15	1.12	0.37	PC9
H3BP99	0	Kelch domain-containing protein 4 OS=Homo sapiens GN=KLHDC4 PE=1 SV=1	501.45	A549	A549	A549	A549	A549					A549	A549	A549	A549					A549	A549	A549	A549									A549	A549	A549	A549													A549
F5H157	2	Ras-related protein Rab-35 (Fragment) OS=Homo sapiens GN=RAB35 PE=1 SV=1	1497.2																										H522	H522	H522	H522	H522	H522	H522	H522	H522	H522	H522	H522	H522	H522	H522	H522	PC9	PC9	PC9	PC9	PC9
F5H155	2	L-lactate dehydrogenase OS=Homo sapiens GN=LDHC PE=1 SV=1	863.05	PC9																																									PC9	PC9	PC9	PC9	PC9
B8ZZF7	2	Sulfotransferase OS=Homo sapiens GN=SULT1C2 PE=1 SV=1	614.58	A549	A549	A549	A549	A549					A549	A549	A549	A549					A549	A549	A549	A549									A549	A549	A549	A549													A549
G3V2W6	1	Tetratricopeptide repeat protein 8 OS=Homo sapiens GN=TTC8 PE=4 SV=1	804.98	H522																									H522	H522	H522	H522	H522	H522	H522	H522	H522	H522	H522	H522	H522	H522	H522	H522
P31749	0	RAC-alpha serine/threonine-protein kinase OS=Homo sapiens GN=AKT1 PE=1 SV=2	160.02	HPAEpiC					HPAEpiC	HPAEpiC	HPAEpiC	HPAEpiC	HPAEpiC	HPAEpiC	HPAEpiC	HPAEpiC									HPAEpiC	HPAEpiC	HPAEpiC	HPAEpiC									HPAEpiC	HPAEpiC	HPAEpiC	HPAEpiC
G3V2W4	0	Alpha-actinin-1 (Fragment) OS=Homo sapiens GN=ACTN1 PE=1 SV=1	236.11		0.843665	-0.17	1.41	0.39	H1650	H1650	H1650	H1650	A549	A549	A549	A549	H1650	H1650	H1650	H1650	A549	A549	A549	A549					0.704688	-0.35	2.15	0.32	0.83527	-0.18	1.53	0.42	H522	H522	H522	H522	H522	H522	H522	H522	1.11628	0.11	1.49	0.55	1.32313
D6RDH2	1	Sodium-coupled neutral amino acid transporter 9 (Fragment) OS=Homo sapiens GN=SLC38A9 PE=1 SV=1	1733.96	H1650	H1650	H1650	H1650	H1650	H1650	H1650	H1650	H1650					H1650	H1650	H1650	H1650									H1650	H1650	H1650	H1650													H1650	H1650	H1650	H1650
Q92523	0	Carnitine O-palmitoyltransferase 1, muscle isoform OS=Homo sapiens GN=CPT1B PE=1 SV=2	643.51	PC9																																									PC9	PC9	PC9	PC9	PC9
B1AJZ9	0	Forkhead-associated domain-containing protein 1 OS=Homo sapiens GN=FHAD1 PE=2 SV=2	77.97														H1299	H1299	H1299	H1299	H1299	H1299	H1299	H1299	H1299	H1299	H1299	H1299	H522	H522	H522	H522	H522	H522	H522	H522	H522	H522	H522	H522	1.33643	0.29	2.3	0.59
M0QX76	0	40S ribosomal protein S16 (Fragment) OS=Homo sapiens GN=RPS16 PE=1 SV=1	221	H1650	H1650	H1650	H1650	H1650	H1650	H1650	H1650	H1650					H1650	H1650	H1650	H1650									H1650	H1650	H1650	H1650													H1650	H1650	H1650	H1650
P68104	0	Elongation factor 1-alpha 1 OS=Homo sapiens GN=EEF1A1 PE=1 SV=1	246.55		H1650	H1650	H1650	H1650	H1650	H1650	H1650	H1650					H1650	H1650	H1650	H1650									0.677057	-0.39	0.66	0.15	H522	H522	H522	H522	H522	H522	H522	H522	H522	H522	H522	H522	0.718924	-0.33	0.85	0.23	PC9
E9PS23	1	Cofilin-1 (Fragment) OS=Homo sapiens GN=CFL1 PE=1 SV=6	950.95		0.852144	-0.16	1.94	0.46	H1650	H1650	H1650	H1650	A549	A549	A549	A549	0.980199	-0.02	1.82	0.51	1.15027	0.14	1.99	0.52	H1299	H1299	H1299	H1299	1.64872	0.5	1.36	0.73	1.93479	0.66	1.65	0.74	H522	H522	H522	H522	1.68203	0.52	1.55	0.69	2.55998	0.94	1.47	0.88	3.00417
P01767	0	Ig heavy chain V-III region BUT OS=Homo sapiens PE=1 SV=1	324.84	H522																									H522	H522	H522	H522	H522	H522	H522	H522	H522	H522	H522	H522	H522	H522	H522	H522
F8VQF2	0	Transmembrane and coiled-coil domains protein 3 (Fragment) OS=Homo sapiens GN=TMCC3 PE=1 SV=1	344.43	H1650	H1650	H1650	H1650	H1650	H1650	H1650	H1650	H1650					H1650	H1650	H1650	H1650									H1650	H1650	H1650	H1650													H1650	H1650	H1650	H1650
H0Y9F5	0	Protocadherin-1 (Fragment) OS=Homo sapiens GN=PCDH1 PE=1 SV=1	334.83	H522																									H522	H522	H522	H522	H522	H522	H522	H522	H522	H522	H522	H522	H522	H522	H522	H522
Q8N257	2	Histone H2B type 3-B OS=Homo sapiens GN=HIST3H2BB PE=1 SV=3	4843.52	A549	A549	A549	A549	A549					A549	A549	A549	A549					A549	A549	A549	A549									A549	A549	A549	A549													A549
P55084	1	Trifunctional enzyme subunit beta, mitochondrial OS=Homo sapiens GN=HADHB PE=1 SV=3	564.13	A549	A549	A549	A549	A549					A549	A549	A549	A549					A549	A549	A549	A549									A549	A549	A549	A549													A549
P62807	2	Histone H2B type 1-C/E/F/G/I OS=Homo sapiens GN=HIST1H2BC PE=1 SV=4	3449.7						HPAEpiC	HPAEpiC	HPAEpiC	HPAEpiC	HPAEpiC	HPAEpiC	HPAEpiC	HPAEpiC									HPAEpiC	HPAEpiC	HPAEpiC	HPAEpiC									HPAEpiC	HPAEpiC	HPAEpiC	HPAEpiC					PC9	PC9	PC9	PC9	PC9
F5H0S8	0	Guanine nucleotide-binding protein G(I)/G(S)/G(T) subunit beta-3 (Fragment) OS=Homo sapiens GN=GNB3 PE=1 SV=6	323.32	H1299													H1299	H1299	H1299	H1299	H1299	H1299	H1299	H1299	H1299	H1299	H1299	H1299													H1299	H1299	H1299	H1299
P62805	2	Histone H4 OS=Homo sapiens GN=HIST1H4A PE=1 SV=2	2696.64		2.29332	0.83	0.49	1	1.93479	0.66	0.47	1	0.843665	-0.17	0.36	0.18	1.2214	0.2	0.54	0.75	0.532592	-0.63	0.57	0.02	0.631284	-0.46	0.56	0.06	1.89648	0.64	0.44	0.99	0.826959	-0.19	0.39	0.17	0.980199	-0.02	0.38	0.48	1.53726	0.43	0.54	0.88	3.00417	1.1	0.42	1	1.32313
P11511	1	Aromatase OS=Homo sapiens GN=CYP19A1 PE=1 SV=3	561.76	H522																									H522	H522	H522	H522	H522	H522	H522	H522	H522	H522	H522	H522	H522	H522	H522	H522
E9PEW8	2	Hemoglobin subunit delta (Fragment) OS=Homo sapiens GN=HBD PE=1 SV=1	7923.97		H1650	H1650	H1650	H1650	0.289384	-1.24	0.47	0	HPAEpiC	HPAEpiC	HPAEpiC	HPAEpiC	0.079659	-2.53	0.97	0	H1299	H1299	H1299	H1299	0.275271	-1.29	0.95	0	0.15259	-1.88	0.62	0	H522	H522	H522	H522	0.527292	-0.64	0.74	0.04	1.91554	0.65	1.03	0.88	1.11628	0.11	0.4	0.74	PC9
H0YLK8	2	Clusterin (Fragment) OS=Homo sapiens GN=CLU PE=1 SV=1	2019.9	A549	A549	A549	A549	A549					A549	A549	A549	A549					A549	A549	A549	A549									A549	A549	A549	A549													A549
A0A087X1U9	0	Cyclin-G-associated kinase OS=Homo sapiens GN=GAK PE=1 SV=1	256.38	A549	A549	A549	A549	A549					A549	A549	A549	A549					A549	A549	A549	A549									A549	A549	A549	A549													A549
K7EIG2	0	Zinc finger protein 506 OS=Homo sapiens GN=ZNF506 PE=4 SV=1	217.85	H1650	H1650	H1650	H1650	H1650	H1650	H1650	H1650	H1650					H1650	H1650	H1650	H1650									H1650	H1650	H1650	H1650													H1650	H1650	H1650	H1650
G3XAM2	0	Complement factor I OS=Homo sapiens GN=CFI PE=1 SV=1	178.5	HPAEpiC					HPAEpiC	HPAEpiC	HPAEpiC	HPAEpiC	HPAEpiC	HPAEpiC	HPAEpiC	HPAEpiC									HPAEpiC	HPAEpiC	HPAEpiC	HPAEpiC									HPAEpiC	HPAEpiC	HPAEpiC	HPAEpiC
A0A087X1U1	0	Arf-GAP with GTPase, ANK repeat and PH domain-containing protein 1 OS=Homo sapiens GN=AGAP1 PE=1 SV=1	908.97	PC9																																									PC9	PC9	PC9	PC9	PC9
E9PLD0	2	Ras-related protein Rab-1B OS=Homo sapiens GN=RAB1B PE=1 SV=1	1158.53																										H522	H522	H522	H522	H522	H522	H522	H522	H522	H522	H522	H522	H522	H522	H522	H522	PC9	PC9	PC9	PC9	PC9
H0Y397	2	Rho GTPase-activating protein 40 (Fragment) OS=Homo sapiens GN=ARHGAP40 PE=4 SV=1	662.98	A549	A549	A549	A549	A549					A549	A549	A549	A549					A549	A549	A549	A549									A549	A549	A549	A549													A549
Q6N021	0	Methylcytosine dioxygenase TET2 OS=Homo sapiens GN=TET2 PE=1 SV=3	72.23	H1299													H1299	H1299	H1299	H1299	H1299	H1299	H1299	H1299	H1299	H1299	H1299	H1299													H1299	H1299	H1299	H1299
Q9H0C2	2	ADP/ATP translocase 4 OS=Homo sapiens GN=SLC25A31 PE=2 SV=1	1119.4	A549	A549	A549	A549	A549					A549	A549	A549	A549					A549	A549	A549	A549									A549	A549	A549	A549													A549
C9J2Q8	0	Mis18-binding protein 1 (Fragment) OS=Homo sapiens GN=MIS18BP1 PE=1 SV=1	444.73		H1650	H1650	H1650	H1650	H1650	H1650	H1650	H1650					0.241714	-1.42	2.52	0.09	H1299	H1299	H1299	H1299	H1299	H1299	H1299	H1299	H1650	H1650	H1650	H1650									H1299	H1299	H1299	H1299	H1650	H1650	H1650	H1650
Q8N1S5	0	Zinc transporter ZIP11 OS=Homo sapiens GN=SLC39A11 PE=2 SV=3	158.87	HPAEpiC					HPAEpiC	HPAEpiC	HPAEpiC	HPAEpiC	HPAEpiC	HPAEpiC	HPAEpiC	HPAEpiC									HPAEpiC	HPAEpiC	HPAEpiC	HPAEpiC									HPAEpiC	HPAEpiC	HPAEpiC	HPAEpiC
Q504Y1	1	TRPM3 protein OS=Homo sapiens GN=TRPM3 PE=2 SV=1	603.77	A549	A549	A549	A549	A549					A549	A549	A549	A549					A549	A549	A549	A549									A549	A549	A549	A549													A549
P78562	0	Phosphate-regulating neutral endopeptidase OS=Homo sapiens GN=PHEX PE=1 SV=1	357.55	H522																									H522	H522	H522	H522	H522	H522	H522	H522	H522	H522	H522	H522	H522	H522	H522	H522
Q9Y450	0	HBS1-like protein OS=Homo sapiens GN=HBS1L PE=1 SV=1	104.88	H1299													H1299	H1299	H1299	H1299	H1299	H1299	H1299	H1299	H1299	H1299	H1299	H1299													H1299	H1299	H1299	H1299
P55072	1	Transitional endoplasmic reticulum ATPase OS=Homo sapiens GN=VCP PE=1 SV=4	313.92	H522																									H522	H522	H522	H522	H522	H522	H522	H522	H522	H522	H522	H522	H522	H522	H522	H522
P78560	1	Death domain-containing protein CRADD OS=Homo sapiens GN=CRADD PE=1 SV=1	453.98	A549	A549	A549	A549	A549					A549	A549	A549	A549					A549	A549	A549	A549									A549	A549	A549	A549													A549
C9JEV8	2	Tubulin alpha-4A chain (Fragment) OS=Homo sapiens GN=TUBA4A PE=1 SV=1	1199.41	H522																									H522	H522	H522	H522	H522	H522	H522	H522	H522	H522	H522	H522	H522	H522	H522	H522
P08134	2	Rho-related GTP-binding protein RhoC OS=Homo sapiens GN=RHOC PE=1 SV=1	1550.93	PC9																																									PC9	PC9	PC9	PC9	PC9
H0YLJ8	2	Ras-related protein Rab-8B OS=Homo sapiens GN=RAB8B PE=4 SV=1	2852.94	PC9																																									PC9	PC9	PC9	PC9	PC9
G3XAL8	0	HCG21296, isoform CRA_a OS=Homo sapiens GN=ZGRF1 PE=1 SV=1	545.06	A549	A549	A549	A549	A549					A549	A549	A549	A549					A549	A549	A549	A549									A549	A549	A549	A549													A549
H3BP71	0	E3 ubiquitin-protein ligase BRE1B OS=Homo sapiens GN=RNF40 PE=1 SV=2	324.16	H522																									H522	H522	H522	H522	H522	H522	H522	H522	H522	H522	H522	H522	H522	H522	H522	H522
E9PEV4	2	Apolipoprotein E (Fragment) OS=Homo sapiens GN=APOE PE=1 SV=1	873.11	H1299													H1299	H1299	H1299	H1299	H1299	H1299	H1299	H1299	H1299	H1299	H1299	H1299													H1299	H1299	H1299	H1299
K7EP36	2	Galectin-3-binding protein (Fragment) OS=Homo sapiens GN=LGALS3BP PE=1 SV=1	3292.96		0.427415	-0.85	1.21	0.1	H1650	H1650	H1650	H1650	A549	A549	A549	A549	H1650	H1650	H1650	H1650	A549	A549	A549	A549					0.852144	-0.16	0.68	0.28	1.99372	0.69	1.25	0.84	H522	H522	H522	H522	H522	H522	H522	H522	0.657047	-0.42	1.05	0.19	1.53726
M0QX59	0	Zinc finger protein 415 OS=Homo sapiens GN=ZNF415 PE=4 SV=1	217.85	H1650	H1650	H1650	H1650	H1650	H1650	H1650	H1650	H1650					H1650	H1650	H1650	H1650									H1650	H1650	H1650	H1650													H1650	H1650	H1650	H1650
A0A087WWA7	0	Segment polarity protein dishevelled homolog DVL-1 OS=Homo sapiens GN=DVL1 PE=1 SV=1	413.58	PC9																																									PC9	PC9	PC9	PC9	PC9
Q92503	0	SEC14-like protein 1 OS=Homo sapiens GN=SEC14L1 PE=1 SV=2	158.61	H1650	H1650	H1650	H1650	H1650	H1650	H1650	H1650	H1650					H1650	H1650	H1650	H1650									H1650	H1650	H1650	H1650													H1650	H1650	H1650	H1650
E9PS06	2	Ras-related protein Rab-30 (Fragment) OS=Homo sapiens GN=RAB30 PE=1 SV=1	1451.84																										H522	H522	H522	H522	H522	H522	H522	H522	H522	H522	H522	H522	H522	H522	H522	H522
A0A087WWA3	1	Kinesin-like protein OS=Homo sapiens GN=KIF1B PE=1 SV=1	330.39																										H522	H522	H522	H522	H522	H522	H522	H522	H522	H522	H522	H522	H522	H522	H522	H522	PC9	PC9	PC9	PC9	PC9
P69892	2	Hemoglobin subunit gamma-2 OS=Homo sapiens GN=HBG2 PE=1 SV=2	8053.61		H1650	H1650	H1650	H1650	0.286505	-1.25	0.49	0	HPAEpiC	HPAEpiC	HPAEpiC	HPAEpiC	0.079659	-2.53	0.89	0	H1299	H1299	H1299	H1299	0.278037	-1.28	0.96	0.02	0.146607	-1.92	0.6	0	H522	H522	H522	H522	0.511709	-0.67	0.68	0.03	1.84043	0.61	0.99	0.84	1.15027	0.14	0.32	0.77
H0Y2W5	0	Type I inositol 1,4,5-trisphosphate 5-phosphatase (Fragment) OS=Homo sapiens GN=INPP5A PE=1 SV=1	215.19	H1299													H1299	H1299	H1299	H1299	H1299	H1299	H1299	H1299	H1299	H1299	H1299	H1299													H1299	H1299	H1299	H1299
P69891	2	Hemoglobin subunit gamma-1 OS=Homo sapiens GN=HBG1 PE=1 SV=2	8019.72		H1650	H1650	H1650	H1650	0.286505	-1.25	0.39	0	HPAEpiC	HPAEpiC	HPAEpiC	HPAEpiC	0.0871608	-2.44	0.97	0	H1299	H1299	H1299	H1299	0.304221	-1.19	0.96	0	0.142274	-1.95	0.56	0	H522	H522	H522	H522	0.491644	-0.71	0.63	0.02	1.63232	0.49	0.97	0.8	1.17351	0.16	0.39	0.82
H0Y2W2	1	ATPase family AAA domain-containing protein 3A (Fragment) OS=Homo sapiens GN=ATAD3A PE=1 SV=1	243.63	H522																									H522	H522	H522	H522	H522	H522	H522	H522	H522	H522	H522	H522	H522	H522	H522	H522
H0Y9D7	2	Transforming growth factor-beta-induced protein ig-h3 (Fragment) OS=Homo sapiens GN=TGFBI PE=1 SV=1	1844.25	A549	A549	A549	A549	A549					A549	A549	A549	A549					A549	A549	A549	A549									A549	A549	A549	A549													A549
E5RIZ5	2	Peptidyl-prolyl cis-trans isomerase A OS=Homo sapiens GN=PPIA PE=1 SV=1	3753.86		H1650	H1650	H1650	H1650	H1650	H1650	H1650	H1650					0.548812	-0.6	2.25	0.3	H1299	H1299	H1299	H1299	H1299	H1299	H1299	H1299	H1650	H1650	H1650	H1650									H1299	H1299	H1299	H1299	H1650	H1650	H1650	H1650
P51948	0	CDK-activating kinase assembly factor MAT1 OS=Homo sapiens GN=MNAT1 PE=1 SV=1	307.38	H522																									H522	H522	H522	H522	H522	H522	H522	H522	H522	H522	H522	H522	H522	H522	H522	H522
P09211	2	Glutathione S-transferase P OS=Homo sapiens GN=GSTP1 PE=1 SV=2	3632.19																										H522	H522	H522	H522	H522	H522	H522	H522	H522	H522	H522	H522	H522	H522	H522	H522	PC9	PC9	PC9	PC9	PC9
Q9HCG1	0	Zinc finger protein 160 OS=Homo sapiens GN=ZNF160 PE=2 SV=3	720.72						HPAEpiC	HPAEpiC	HPAEpiC	HPAEpiC	HPAEpiC	HPAEpiC	HPAEpiC	HPAEpiC									HPAEpiC	HPAEpiC	HPAEpiC	HPAEpiC	H522	H522	H522	H522	H522	H522	H522	H522	2.50929	0.92	2.86	0.75	H522	H522	H522	H522
G3V359	0	DNA-(apurinic or apyrimidinic site) lyase (Fragment) OS=Homo sapiens GN=APEX1 PE=1 SV=1	360.71	PC9																																									PC9	PC9	PC9	PC9	PC9
G3V2T6	1	Uncharacterized protein (Fragment) OS=Homo sapiens PE=4 SV=2	285.76	H522																									H522	H522	H522	H522	H522	H522	H522	H522	H522	H522	H522	H522	H522	H522	H522	H522
E9PLB6	1	Suppression of tumorigenicity 5 protein (Fragment) OS=Homo sapiens GN=ST5 PE=1 SV=1	691.68	HPAEpiC					HPAEpiC	HPAEpiC	HPAEpiC	HPAEpiC	HPAEpiC	HPAEpiC	HPAEpiC	HPAEpiC									HPAEpiC	HPAEpiC	HPAEpiC	HPAEpiC									HPAEpiC	HPAEpiC	HPAEpiC	HPAEpiC
A0A087X243	2	Glutathione S-transferase P (Fragment) OS=Homo sapiens GN=GSTP1 PE=1 SV=1	1228.3																										H522	H522	H522	H522	H522	H522	H522	H522	H522	H522	H522	H522	H522	H522	H522	H522	PC9	PC9	PC9	PC9	PC9
M0QX44	1	Amino acid transporter (Fragment) OS=Homo sapiens GN=SLC1A5 PE=1 SV=6	379.35	H522																									H522	H522	H522	H522	H522	H522	H522	H522	H522	H522	H522	H522	H522	H522	H522	H522
H0Y2V6	0	Centrosomal protein of 170 kDa (Fragment) OS=Homo sapiens GN=CEP170 PE=1 SV=1	279.94	H522																									H522	H522	H522	H522	H522	H522	H522	H522	H522	H522	H522	H522	H522	H522	H522	H522
B1AJW4	0	1-phosphatidylinositol 4,5-bisphosphate phosphodiesterase beta-4 (Fragment) OS=Homo sapiens GN=PLCB4 PE=1 SV=1	399.58														H1299	H1299	H1299	H1299	H1299	H1299	H1299	H1299	H1299	H1299	H1299	H1299													1.03045	0.03	2.85	0.45
P30626	1	Sorcin OS=Homo sapiens GN=SRI PE=1 SV=1	483.6	H1650	H1650	H1650	H1650	H1650	H1650	H1650	H1650	H1650					H1650	H1650	H1650	H1650									H1650	H1650	H1650	H1650													H1650	H1650	H1650	H1650
B1AJW3	0	1-phosphatidylinositol 4,5-bisphosphate phosphodiesterase beta-4 (Fragment) OS=Homo sapiens GN=PLCB4 PE=1 SV=1	399.58														H1299	H1299	H1299	H1299	H1299	H1299	H1299	H1299	H1299	H1299	H1299	H1299													1.17351	0.16	3.16	0.54
O43390	2	Heterogeneous nuclear ribonucleoprotein R OS=Homo sapiens GN=HNRNPR PE=1 SV=1	743.06	H522																									H522	H522	H522	H522	H522	H522	H522	H522	H522	H522	H522	H522	H522	H522	H522	H522
F8VX09	2	Tubulin alpha-1B chain (Fragment) OS=Homo sapiens GN=TUBA1B PE=1 SV=1	1953.85		0.559898	-0.58	0.87	0.09	H1650	H1650	H1650	H1650	A549	A549	A549	A549	1.08329	0.08	0.86	0.55	1.93479	0.66	0.93	0.89	H1299	H1299	H1299	H1299	0.923116	-0.08	0.84	0.43	1.64872	0.5	0.96	0.89	H522	H522	H522	H522	0.843665	-0.17	0.8	0.37	0.548812	-0.6	1.5	0.3	0.980199
B1AJW2	0	1-phosphatidylinositol 4,5-bisphosphate phosphodiesterase beta-4 (Fragment) OS=Homo sapiens GN=PLCB4 PE=1 SV=1	399.58														H1299	H1299	H1299	H1299	H1299	H1299	H1299	H1299	H1299	H1299	H1299	H1299													1.27125	0.24	3.11	0.57
A0A0D9SEY4	0	Membrane-associated guanylate kinase, WW and PDZ domain-containing protein 2 OS=Homo sapiens GN=MAGI2 PE=1 SV=1	131.54																										H522	H522	H522	H522	H522	H522	H522	H522	H522	H522	H522	H522	H522	H522	H522	H522	PC9	PC9	PC9	PC9	PC9
B1AJW1	0	1-phosphatidylinositol 4,5-bisphosphate phosphodiesterase beta-4 (Fragment) OS=Homo sapiens GN=PLCB4 PE=1 SV=6	265.17														H1299	H1299	H1299	H1299	H1299	H1299	H1299	H1299	H1299	H1299	H1299	H1299	H522	H522	H522	H522	H522	H522	H522	H522	H522	H522	H522	H522	1.07251	0.07	3.14	0.57
H0Y9C1	1	CCR4-NOT transcription complex subunit 6-like (Fragment) OS=Homo sapiens GN=CNOT6L PE=1 SV=1	813.69	A549	A549	A549	A549	A549					A549	A549	A549	A549					A549	A549	A549	A549									A549	A549	A549	A549													A549
Q9HCF6	1	Transient receptor potential cation channel subfamily M member 3 OS=Homo sapiens GN=TRPM3 PE=2 SV=4	632.6	A549	A549	A549	A549	A549					A549	A549	A549	A549					A549	A549	A549	A549									A549	A549	A549	A549													A549
Q9Y3R0	1	Glutamate receptor-interacting protein 1 OS=Homo sapiens GN=GRIP1 PE=1 SV=3	794.06	A549	A549	A549	A549	A549					A549	A549	A549	A549					A549	A549	A549	A549									A549	A549	A549	A549													A549
Q96EB1	0	Elongator complex protein 4 OS=Homo sapiens GN=ELP4 PE=1 SV=2	112.37	H1299													H1299	H1299	H1299	H1299	H1299	H1299	H1299	H1299	H1299	H1299	H1299	H1299													H1299	H1299	H1299	H1299
K7EP19	1	Alpha-actinin-4 (Fragment) OS=Homo sapiens GN=ACTN4 PE=1 SV=1	358.99	H522																									H522	H522	H522	H522	H522	H522	H522	H522	H522	H522	H522	H522	H522	H522	H522	H522
H3BP52	0	MAX gene-associated protein (Fragment) OS=Homo sapiens GN=MGA PE=1 SV=1	256.23	HPAEpiC					HPAEpiC	HPAEpiC	HPAEpiC	HPAEpiC	HPAEpiC	HPAEpiC	HPAEpiC	HPAEpiC									HPAEpiC	HPAEpiC	HPAEpiC	HPAEpiC									HPAEpiC	HPAEpiC	HPAEpiC	HPAEpiC
E9PF55	0	Tensin-1 OS=Homo sapiens GN=TNS1 PE=1 SV=1	451.61	H522																									H522	H522	H522	H522	H522	H522	H522	H522	H522	H522	H522	H522	H522	H522	H522	H522
A8MVZ6	0	BICD1 protein OS=Homo sapiens GN=BICD1 PE=1 SV=3	174.29	A549	A549	A549	A549	A549					A549	A549	A549	A549					A549	A549	A549	A549									A549	A549	A549	A549													A549
A0A087X1R3	1	Ankyrin repeat domain-containing protein 36B OS=Homo sapiens GN=ANKRD36B PE=4 SV=1	96.52																																										PC9	PC9	PC9	PC9	PC9
O14497	0	AT-rich interactive domain-containing protein 1A OS=Homo sapiens GN=ARID1A PE=1 SV=3	158.33	HPAEpiC					HPAEpiC	HPAEpiC	HPAEpiC	HPAEpiC	HPAEpiC	HPAEpiC	HPAEpiC	HPAEpiC									HPAEpiC	HPAEpiC	HPAEpiC	HPAEpiC									HPAEpiC	HPAEpiC	HPAEpiC	HPAEpiC
O14492	0	SH2B adapter protein 2 OS=Homo sapiens GN=SH2B2 PE=1 SV=2	198.9	H522																									H522	H522	H522	H522	H522	H522	H522	H522	H522	H522	H522	H522	H522	H522	H522	H522
C9J8Z2	0	Arf-GAP with GTPase, ANK repeat and PH domain-containing protein 1 (Fragment) OS=Homo sapiens GN=AGAP1 PE=1 SV=1	804.39	PC9																																									PC9	PC9	PC9	PC9	PC9
O75530	0	Polycomb protein EED OS=Homo sapiens GN=EED PE=1 SV=2	298.09	H522																									H522	H522	H522	H522	H522	H522	H522	H522	H522	H522	H522	H522	H522	H522	H522	H522
C9JES8	0	Vigilin (Fragment) OS=Homo sapiens GN=HDLBP PE=1 SV=2	368.96	H522																									H522	H522	H522	H522	H522	H522	H522	H522	H522	H522	H522	H522	H522	H522	H522	H522
A2AEA2	0	HLA class I histocompatibility antigen, Cw-6 alpha chain OS=Homo sapiens GN=HLA-C PE=1 SV=2	497.14	H1650	H1650	H1650	H1650	H1650	H1650	H1650	H1650	H1650					H1650	H1650	H1650	H1650									H1650	H1650	H1650	H1650													H1650	H1650	H1650	H1650
Q9NV72	0	Zinc finger protein 701 OS=Homo sapiens GN=ZNF701 PE=2 SV=3	280.06		H1650	H1650	H1650	H1650	0.970446	-0.03	3.17	0.54					H1650	H1650	H1650	H1650									0.860708	-0.15	3.1	0.53	H522	H522	H522	H522	0.88692	-0.12	3.55	0.49	H522	H522	H522	H522	H1650	H1650	H1650	H1650
G3V2R8	1	HCG1983504, isoform CRA_e OS=Homo sapiens GN=TUBB3 PE=1 SV=1	465.08	H522																									H522	H522	H522	H522	H522	H522	H522	H522	H522	H522	H522	H522	H522	H522	H522	H522
C9JF43	0	Neuronal cell adhesion molecule (Fragment) OS=Homo sapiens GN=NRCAM PE=1 SV=1	459.27	A549	A549	A549	A549	A549					A549	A549	A549	A549					A549	A549	A549	A549									A549	A549	A549	A549													A549
F5H100	0	Guanine nucleotide-binding protein G(I)/G(S)/G(T) subunit beta-3 (Fragment) OS=Homo sapiens GN=GNB3 PE=1 SV=2	323.32	H1299													H1299	H1299	H1299	H1299	H1299	H1299	H1299	H1299	H1299	H1299	H1299	H1299													H1299	H1299	H1299	H1299
G3XAI2	2	Laminin subunit beta-1 OS=Homo sapiens GN=LAMB1 PE=1 SV=1	683.13		H1650	H1650	H1650	H1650	H1650	H1650	H1650	H1650					H1650	H1650	H1650	H1650									1.17351	0.16	0.51	0.77	H522	H522	H522	H522	H522	H522	H522	H522	H522	H522	H522	H522	1.29693	0.26	0.44	0.86
E7ERP7	2	Apolipoprotein E (Fragment) OS=Homo sapiens GN=APOE PE=1 SV=1	873.11	H1299													H1299	H1299	H1299	H1299	H1299	H1299	H1299	H1299	H1299	H1299	H1299	H1299													H1299	H1299	H1299	H1299
K7EP01	2	Histone H3.3 OS=Homo sapiens GN=H3F3B PE=1 SV=1	8107.92		A549	A549	A549	A549	HPAEpiC	HPAEpiC	HPAEpiC	HPAEpiC	0.458406	-0.78	1.16	0.12	H1299	H1299	H1299	H1299	0.543351	-0.61	1.58	0.24	1.17351	0.16	1.75	0.58	H522	H522	H522	H522	0.683861	-0.38	0.93	0.22	1.49182	0.4	0.95	0.75	1.27125	0.24	1.73	0.6					0.261846
Q504U8	1	EGFR protein OS=Homo sapiens GN=EGFR PE=1 SV=1	341.01	H522																									H522	H522	H522	H522	H522	H522	H522	H522	H522	H522	H522	H522	H522	H522	H522	H522
Q99574	0	Neuroserpin OS=Homo sapiens GN=SERPINI1 PE=1 SV=1	229.5	A549	A549	A549	A549	A549					A549	A549	A549	A549					A549	A549	A549	A549									A549	A549	A549	A549													A549
Q6P1J9	0	Parafibromin OS=Homo sapiens GN=CDC73 PE=1 SV=1	265.17	H522																									H522	H522	H522	H522	H522	H522	H522	H522	H522	H522	H522	H522	H522	H522	H522	H522
P78524	1	Suppression of tumorigenicity 5 protein OS=Homo sapiens GN=ST5 PE=1 SV=3	706.85						HPAEpiC	HPAEpiC	HPAEpiC	HPAEpiC	HPAEpiC	HPAEpiC	HPAEpiC	HPAEpiC	H1299	H1299	H1299	H1299	H1299	H1299	H1299	H1299	0.0665368	-2.71	1.85	0									HPAEpiC	HPAEpiC	HPAEpiC	HPAEpiC	H1299	H1299	H1299	H1299
Q05DH4	0	Protein FAM160A1 OS=Homo sapiens GN=FAM160A1 PE=2 SV=2	457.74	HPAEpiC					HPAEpiC	HPAEpiC	HPAEpiC	HPAEpiC	HPAEpiC	HPAEpiC	HPAEpiC	HPAEpiC									HPAEpiC	HPAEpiC	HPAEpiC	HPAEpiC									HPAEpiC	HPAEpiC	HPAEpiC	HPAEpiC
F5H0N6	1	Oxidized low-density lipoprotein receptor 1 (Fragment) OS=Homo sapiens GN=OLR1 PE=1 SV=1	680.36	A549	A549	A549	A549	A549					A549	A549	A549	A549					A549	A549	A549	A549									A549	A549	A549	A549													A549
Q8IYM2	0	Schlafen family member 12 OS=Homo sapiens GN=SLFN12 PE=2 SV=2	77.8	H522																									H522	H522	H522	H522	H522	H522	H522	H522	H522	H522	H522	H522	H522	H522	H522	H522
J3KN29	0	26S proteasome non-ATPase regulatory subunit 9 OS=Homo sapiens GN=PSMD9 PE=1 SV=1	236	H1650	H1650	H1650	H1650	H1650	H1650	H1650	H1650	H1650					H1650	H1650	H1650	H1650									H1650	H1650	H1650	H1650													H1650	H1650	H1650	H1650
G3V2Q9	1	Gamma-aminobutyric acid receptor subunit alpha-5 (Fragment) OS=Homo sapiens GN=GABRA5 PE=1 SV=6	1112.81	H522																									H522	H522	H522	H522	H522	H522	H522	H522	H522	H522	H522	H522	H522	H522	H522	H522
H7C584	0	Kinase D-interacting substrate of 220 kDa (Fragment) OS=Homo sapiens GN=KIDINS220 PE=1 SV=1	260.69	H1650	H1650	H1650	H1650	H1650	H1650	H1650	H1650	H1650					H1650	H1650	H1650	H1650									H1650	H1650	H1650	H1650													H1650	H1650	H1650	H1650
G3XAH6	0	Poly(A) polymerase alpha OS=Homo sapiens GN=PAPOLA PE=1 SV=1	71.83	H1299													H1299	H1299	H1299	H1299	H1299	H1299	H1299	H1299	H1299	H1299	H1299	H1299													H1299	H1299	H1299	H1299
F8WEF0	1	Bifunctional purine biosynthesis protein PURH OS=Homo sapiens GN=ATIC PE=1 SV=1	733.72	HPAEpiC					HPAEpiC	HPAEpiC	HPAEpiC	HPAEpiC	HPAEpiC	HPAEpiC	HPAEpiC	HPAEpiC									HPAEpiC	HPAEpiC	HPAEpiC	HPAEpiC									HPAEpiC	HPAEpiC	HPAEpiC	HPAEpiC
Q5QGS0	0	Protein KIAA2022 OS=Homo sapiens GN=KIAA2022 PE=2 SV=1	249.48	H1299													H1299	H1299	H1299	H1299	H1299	H1299	H1299	H1299	H1299	H1299	H1299	H1299													H1299	H1299	H1299	H1299
G3V324	1	Tetratricopeptide repeat protein 8 (Fragment) OS=Homo sapiens GN=TTC8 PE=1 SV=1	804.98	H522																									H522	H522	H522	H522	H522	H522	H522	H522	H522	H522	H522	H522	H522	H522	H522	H522
A8MW92	1	PHD finger protein 20-like protein 1 OS=Homo sapiens GN=PHF20L1 PE=1 SV=2	58.91	H1299													H1299	H1299	H1299	H1299	H1299	H1299	H1299	H1299	H1299	H1299	H1299	H1299													H1299	H1299	H1299	H1299
M0R2D2	0	Mitochondrial import inner membrane translocase subunit TIM50 OS=Homo sapiens GN=TIMM50 PE=1 SV=2	393.22	H1650	H1650	H1650	H1650	H1650	H1650	H1650	H1650	H1650					H1650	H1650	H1650	H1650									H1650	H1650	H1650	H1650													H1650	H1650	H1650	H1650
Q96KK5	2	Histone H2A type 1-H OS=Homo sapiens GN=HIST1H2AH PE=1 SV=3	3181.94		6.82096	1.92	0.64	1	8.08491	2.09	0.71	1	1.1853	0.17	0.29	0.89	2.97427	1.09	0.95	0.99	0.436049	-0.83	0.44	0	0.367879	-1	0.49	0	5.7546	1.75	0.58	1	0.843665	-0.17	0.31	0.16	0.71177	-0.34	0.32	0.02	1.93479	0.66	0.53	0.99	5.36556	1.68	0.66	1	0.794534
G3V318	0	Uncharacterized protein OS=Homo sapiens PE=4 SV=1	507.25	A549	A549	A549	A549	A549					A549	A549	A549	A549					A549	A549	A549	A549									A549	A549	A549	A549													A549
A0A087X209	0	Cyclin-dependent kinase 13 OS=Homo sapiens GN=CDK13 PE=1 SV=1	414.8	H522																									H522	H522	H522	H522	H522	H522	H522	H522	H522	H522	H522	H522	H522	H522	H522	H522
A0A087X208	1	Agrin OS=Homo sapiens GN=AGRN PE=1 SV=1	499.08	PC9																																									PC9	PC9	PC9	PC9	PC9
P21926	2	CD9 antigen OS=Homo sapiens GN=CD9 PE=1 SV=4	1063.21														H1299	H1299	H1299	H1299	H1299	H1299	H1299	H1299	H1299	H1299	H1299	H1299	H522	H522	H522	H522	H522	H522	H522	H522	H522	H522	H522	H522	1.71601	0.54	0.9	0.87	PC9	PC9	PC9	PC9	PC9
D6RDA4	0	Peptidylprolyl isomerase domain and WD repeat-containing protein 1 OS=Homo sapiens GN=PPWD1 PE=1 SV=1	226.61	H1299													H1299	H1299	H1299	H1299	H1299	H1299	H1299	H1299	H1299	H1299	H1299	H1299													H1299	H1299	H1299	H1299
H0YLE2	2	Annexin A2 (Fragment) OS=Homo sapiens GN=ANXA2 PE=1 SV=1	5685.93		0.212248	-1.55	1.68	0.02	H1650	H1650	H1650	H1650	A549	A549	A549	A549	H1650	H1650	H1650	H1650	A549	A549	A549	A549					0.256661	-1.36	1.27	0.01	1.20925	0.19	1.91	0.55	H522	H522	H522	H522	H522	H522	H522	H522	1.20925	0.19	0.73	0.65	5.69734
E9PRJ8	2	Tetraspanin (Fragment) OS=Homo sapiens GN=CD81 PE=1 SV=1	4475.5	H522																									H522	H522	H522	H522	H522	H522	H522	H522	H522	H522	H522	H522	H522	H522	H522	H522
H0Y334	0	Androglobin (Fragment) OS=Homo sapiens GN=ADGB PE=4 SV=1	73.43		H1650	H1650	H1650	H1650	H1650	H1650	H1650	H1650					H1650	H1650	H1650	H1650									0.697676	-0.36	2.46	0.43	H522	H522	H522	H522	H522	H522	H522	H522	H522	H522	H522	H522	H1650	H1650	H1650	H1650
Q00341	1	Vigilin OS=Homo sapiens GN=HDLBP PE=1 SV=2	458.58	H522																									H522	H522	H522	H522	H522	H522	H522	H522	H522	H522	H522	H522	H522	H522	H522	H522
B0S7V6	1	Coiled-coil alpha-helical rod protein 1 OS=Homo sapiens GN=CCHCR1 PE=1 SV=1	693.37	A549	A549	A549	A549	A549					A549	A549	A549	A549					A549	A549	A549	A549									A549	A549	A549	A549													A549
E9PF17	2	Versican core protein OS=Homo sapiens GN=VCAN PE=1 SV=2	695.44	A549	A549	A549	A549	A549					A549	A549	A549	A549					A549	A549	A549	A549									A549	A549	A549	A549													A549
H7BZB9	0	Microtubule-associated protein 2 (Fragment) OS=Homo sapiens GN=MAP2 PE=1 SV=1	152.04	HPAEpiC					HPAEpiC	HPAEpiC	HPAEpiC	HPAEpiC	HPAEpiC	HPAEpiC	HPAEpiC	HPAEpiC									HPAEpiC	HPAEpiC	HPAEpiC	HPAEpiC									HPAEpiC	HPAEpiC	HPAEpiC	HPAEpiC
Q96QV6	2	Histone H2A type 1-A OS=Homo sapiens GN=HIST1H2AA PE=1 SV=3	4859.14		A549	A549	A549	A549	HPAEpiC	HPAEpiC	HPAEpiC	HPAEpiC	0.941765	-0.06	0.55	0.4	H1299	H1299	H1299	H1299	0.418952	-0.87	0.85	0.03	0.449329	-0.8	1.08	0.07	H522	H522	H522	H522	0.778801	-0.25	0.56	0.2	0.826959	-0.19	0.49	0.25	1.85893	0.62	1.06	0.9	PC9	PC9	PC9	PC9	1
F5H793	2	L-lactate dehydrogenase B chain (Fragment) OS=Homo sapiens GN=LDHB PE=1 SV=1	4471.04																										H522	H522	H522	H522	H522	H522	H522	H522	H522	H522	H522	H522	H522	H522	H522	H522	PC9	PC9	PC9	PC9	PC9
A0A0D9SF58	0	Chromosome transmission fidelity protein 18 homolog OS=Homo sapiens GN=CHTF18 PE=1 SV=1	148.61	H522																									H522	H522	H522	H522	H522	H522	H522	H522	H522	H522	H522	H522	H522	H522	H522	H522
C9JXU6	0	THO complex subunit 5 homolog (Fragment) OS=Homo sapiens GN=THOC5 PE=1 SV=1	521.04	PC9																																									PC9	PC9	PC9	PC9	PC9
E9PRI2	2	Eukaryotic translation initiation factor 3 subunit M OS=Homo sapiens GN=EIF3M PE=1 SV=1	1309.05	A549	A549	A549	A549	A549					A549	A549	A549	A549					A549	A549	A549	A549									A549	A549	A549	A549													A549
A6QL64	1	Ankyrin repeat domain-containing protein 36A OS=Homo sapiens GN=ANKRD36 PE=2 SV=3	122.87														H1299	H1299	H1299	H1299	H1299	H1299	H1299	H1299	H1299	H1299	H1299	H1299													0.67032	-0.4	2.81	0.41	PC9	PC9	PC9	PC9	PC9
Q6ZNA1	0	Zinc finger protein 836 OS=Homo sapiens GN=ZNF836 PE=2 SV=2	689.5	HPAEpiC					HPAEpiC	HPAEpiC	HPAEpiC	HPAEpiC	HPAEpiC	HPAEpiC	HPAEpiC	HPAEpiC									HPAEpiC	HPAEpiC	HPAEpiC	HPAEpiC									HPAEpiC	HPAEpiC	HPAEpiC	HPAEpiC
Q2VYF4	0	LETM1 domain-containing protein LETM2, mitochondrial OS=Homo sapiens GN=LETM2 PE=2 SV=2	215.57	H522																									H522	H522	H522	H522	H522	H522	H522	H522	H522	H522	H522	H522	H522	H522	H522	H522
A0A0D9SF51	0	Phosphoinositide phospholipase C (Fragment) OS=Homo sapiens GN=PLCB1 PE=1 SV=1	112.93	PC9																																									PC9	PC9	PC9	PC9	PC9
E5RIT4	0	Eukaryotic translation initiation factor 3 subunit E (Fragment) OS=Homo sapiens GN=EIF3E PE=1 SV=1	278.33	H522																									H522	H522	H522	H522	H522	H522	H522	H522	H522	H522	H522	H522	H522	H522	H522	H522
J3QSG8	0	Kinase suppressor of Ras 1 OS=Homo sapiens GN=KSR1 PE=1 SV=1	673.1	PC9																																									PC9	PC9	PC9	PC9	PC9
G3XAE9	1	KIAA0423, isoform CRA_a OS=Homo sapiens GN=FAM179B PE=1 SV=1	507.3	H522																									H522	H522	H522	H522	H522	H522	H522	H522	H522	H522	H522	H522	H522	H522	H522	H522
H0YEV3	0	CD44 antigen (Fragment) OS=Homo sapiens GN=CD44 PE=1 SV=1	344.67	PC9																																									PC9	PC9	PC9	PC9	PC9
F5H6W8	2	L-lactate dehydrogenase A chain OS=Homo sapiens GN=LDHA PE=1 SV=1	3449.25																										H522	H522	H522	H522	H522	H522	H522	H522	H522	H522	H522	H522	H522	H522	H522	H522	PC9	PC9	PC9	PC9	PC9
P19623	0	Spermidine synthase OS=Homo sapiens GN=SRM PE=1 SV=1	407.32	H1299													H1299	H1299	H1299	H1299	H1299	H1299	H1299	H1299	H1299	H1299	H1299	H1299													H1299	H1299	H1299	H1299
G3V2N6	1	HCG1983504, isoform CRA_d OS=Homo sapiens GN=TUBB3 PE=1 SV=1	465.08	H522																									H522	H522	H522	H522	H522	H522	H522	H522	H522	H522	H522	H522	H522	H522	H522	H522
Q8N7X0	0	Androglobin OS=Homo sapiens GN=ADGB PE=2 SV=3	85.94																										0.810584	-0.21	1.44	0.36	H522	H522	H522	H522	H522	H522	H522	H522	H522	H522	H522	H522	0.657047	-0.42	1.54	0.32	PC9
G3V2N5	0	Alpha-actinin-1 (Fragment) OS=Homo sapiens GN=ACTN1 PE=1 SV=6	235.41		H1650	H1650	H1650	H1650	0.467666	-0.76	2.35	0.27					H1650	H1650	H1650	H1650									0.548812	-0.6	1.89	0.29	H522	H522	H522	H522	1.1853	0.17	2.81	0.48	H522	H522	H522	H522	0.895834	-0.11	1.62	0.47	PC9
Q9UID3	0	Vacuolar protein sorting-associated protein 51 homolog OS=Homo sapiens GN=VPS51 PE=1 SV=2	117.64	HPAEpiC					HPAEpiC	HPAEpiC	HPAEpiC	HPAEpiC	HPAEpiC	HPAEpiC	HPAEpiC	HPAEpiC									HPAEpiC	HPAEpiC	HPAEpiC	HPAEpiC									HPAEpiC	HPAEpiC	HPAEpiC	HPAEpiC
E7ERL8	0	Neurexin-1-beta OS=Homo sapiens GN=NRXN1 PE=1 SV=1	63.06	HPAEpiC					HPAEpiC	HPAEpiC	HPAEpiC	HPAEpiC	HPAEpiC	HPAEpiC	HPAEpiC	HPAEpiC									HPAEpiC	HPAEpiC	HPAEpiC	HPAEpiC									HPAEpiC	HPAEpiC	HPAEpiC	HPAEpiC
Q12979	0	Active breakpoint cluster region-related protein OS=Homo sapiens GN=ABR PE=2 SV=2	103.01	H522																									H522	H522	H522	H522	H522	H522	H522	H522	H522	H522	H522	H522	H522	H522	H522	H522
O95716	2	Ras-related protein Rab-3D OS=Homo sapiens GN=RAB3D PE=1 SV=1	1864.22																										H522	H522	H522	H522	H522	H522	H522	H522	H522	H522	H522	H522	H522	H522	H522	H522
H0YLC0	2	Tumor necrosis factor alpha-induced protein 2 (Fragment) OS=Homo sapiens GN=TNFAIP2 PE=1 SV=1	490.47	H522																									H522	H522	H522	H522	H522	H522	H522	H522	H522	H522	H522	H522	H522	H522	H522	H522
E7ERL0	2	Nucleoside diphosphate kinase A OS=Homo sapiens GN=NME1 PE=1 SV=1	2709.07	PC9																																									PC9	PC9	PC9	PC9	PC9
H0Y2P0	2	CD44 antigen (Fragment) OS=Homo sapiens GN=CD44 PE=1 SV=1	2679.32																										H522	H522	H522	H522	H522	H522	H522	H522	H522	H522	H522	H522	H522	H522	H522	H522	PC9	PC9	PC9	PC9	PC9
Q9Y3L5	1	Ras-related protein Rap-2c OS=Homo sapiens GN=RAP2C PE=1 SV=1	1548.91																										H522	H522	H522	H522	H522	H522	H522	H522	H522	H522	H522	H522	H522	H522	H522	H522	PC9	PC9	PC9	PC9	PC9
P08779	2	Keratin, type I cytoskeletal 16 OS=Homo sapiens GN=KRT16 PE=1 SV=4	3760.75		0.802519	-0.22	0.38	0.11	0.932394	-0.07	0.37	0.31	1.16183	0.15	0.38	0.74	1.49182	0.4	0.28	1	1.85893	0.62	0.3	1	1.59999	0.47	0.28	1	1.34986	0.3	0.32	0.97	1.68203	0.52	0.33	0.99	1.44773	0.37	0.32	0.98	0.904837	-0.1	0.28	0.24	0.786628	-0.24	0.3	0.07	0.980199
H7C540	0	Ribose-phosphate pyrophosphokinase 2 (Fragment) OS=Homo sapiens GN=PRPS2 PE=1 SV=1	481.82	PC9																																									PC9	PC9	PC9	PC9	PC9
P07686	0	Beta-hexosaminidase subunit beta OS=Homo sapiens GN=HEXB PE=1 SV=3	357.42	A549	A549	A549	A549	A549					A549	A549	A549	A549					A549	A549	A549	A549									A549	A549	A549	A549													A549
E7ERK6	2	Clusterin (Fragment) OS=Homo sapiens GN=CLU PE=1 SV=1	1699.17	A549	A549	A549	A549	A549					A549	A549	A549	A549					A549	A549	A549	A549									A549	A549	A549	A549													A549
O15523	0	ATP-dependent RNA helicase DDX3Y OS=Homo sapiens GN=DDX3Y PE=1 SV=2	217.49	H522																									H522	H522	H522	H522	H522	H522	H522	H522	H522	H522	H522	H522	H522	H522	H522	H522
A8MW50	2	L-lactate dehydrogenase (Fragment) OS=Homo sapiens GN=LDHB PE=1 SV=1	4651.27																										H522	H522	H522	H522	H522	H522	H522	H522	H522	H522	H522	H522	H522	H522	H522	H522	PC9	PC9	PC9	PC9	PC9
A0A087WW93	0	Neuroblastoma breakpoint family member 12 OS=Homo sapiens GN=NBPF12 PE=4 SV=1	251.66	A549	A549	A549	A549	A549					A549	A549	A549	A549					A549	A549	A549	A549									A549	A549	A549	A549													A549
E9PRG1	0	Band 4.1-like protein 2 (Fragment) OS=Homo sapiens GN=EPB41L2 PE=1 SV=1	535.1	H522																									H522	H522	H522	H522	H522	H522	H522	H522	H522	H522	H522	H522	H522	H522	H522	H522
O60282	0	Kinesin heavy chain isoform 5C OS=Homo sapiens GN=KIF5C PE=1 SV=1	150.82	H522																									H522	H522	H522	H522	H522	H522	H522	H522	H522	H522	H522	H522	H522	H522	H522	H522
A2RUF3	0	SLIT-ROBO Rho GTPase activating protein 2 OS=Homo sapiens GN=SRGAP2 PE=1 SV=1	197.81	PC9																																									PC9	PC9	PC9	PC9	PC9
H0Y300	0	Haptoglobin OS=Homo sapiens GN=HP PE=1 SV=4	235.4	H1650	H1650	H1650	H1650	H1650	H1650	H1650	H1650	H1650					H1650	H1650	H1650	H1650									H1650	H1650	H1650	H1650													H1650	H1650	H1650	H1650
P15259	2	Phosphoglycerate mutase 2 OS=Homo sapiens GN=PGAM2 PE=1 SV=3	955.31	PC9																																									PC9	PC9	PC9	PC9	PC9
E5RIR4	2	14-3-3 protein zeta/delta (Fragment) OS=Homo sapiens GN=YWHAZ PE=1 SV=1	9302.89																										H522	H522	H522	H522	H522	H522	H522	H522	H522	H522	H522	H522	H522	H522	H522	H522	PC9	PC9	PC9	PC9	PC9
H7C539	0	Regulator of G-protein-signaling 3 (Fragment) OS=Homo sapiens GN=RGS3 PE=1 SV=1	827.69	PC9																																									PC9	PC9	PC9	PC9	PC9
H0YF54	0	von Willebrand factor A domain-containing protein 3B (Fragment) OS=Homo sapiens GN=VWA3B PE=4 SV=1	311.2	H522																									H522	H522	H522	H522	H522	H522	H522	H522	H522	H522	H522	H522	H522	H522	H522	H522
A0A0G2JIW1	0	Heat shock 70 kDa protein 1B OS=Homo sapiens GN=HSPA1B PE=1 SV=1	488.46		0.548812	-0.6	1.42	0.19					A549	A549	A549	A549	1.10517	0.1	0.86	0.54	2.03399	0.71	1.16	0.91	H1299	H1299	H1299	H1299	1.89648	0.64	0.8	0.95	3.45561	1.24	1.06	0.99	H522	H522	H522	H522	1.71601	0.54	0.59	0.98					A549
A0A0G2JPD3	0	HLA class I histocompatibility antigen, A-3 alpha chain OS=Homo sapiens GN=HLA-A PE=1 SV=1	459.36	H1650	H1650	H1650	H1650	H1650	H1650	H1650	H1650	H1650					H1650	H1650	H1650	H1650									H1650	H1650	H1650	H1650													H1650	H1650	H1650	H1650
Q6IPX4	0	40S ribosomal protein S16 OS=Homo sapiens GN=RPS16 PE=1 SV=1	335.74		H1650	H1650	H1650	H1650	H1650	H1650	H1650	H1650					H1650	H1650	H1650	H1650									1.07251	0.07	2.88	0.5													1.29693	0.26	2.12	0.55	PC9
C9JKY1	0	Junction plakoglobin (Fragment) OS=Homo sapiens GN=JUP PE=1 SV=6	182.56						HPAEpiC	HPAEpiC	HPAEpiC	HPAEpiC	HPAEpiC	HPAEpiC	HPAEpiC	HPAEpiC	H1299	H1299	H1299	H1299	H1299	H1299	H1299	H1299	0.436049	-0.83	2.05	0.21									HPAEpiC	HPAEpiC	HPAEpiC	HPAEpiC	H1299	H1299	H1299	H1299
E9PRF7	2	Ras-related protein Rab-30 (Fragment) OS=Homo sapiens GN=RAB30 PE=1 SV=1	1451.84																										H522	H522	H522	H522	H522	H522	H522	H522	H522	H522	H522	H522	H522	H522	H522	H522
A0A087WW81	1	Rootletin (Fragment) OS=Homo sapiens GN=CROCC PE=1 SV=4	172.73	PC9																																									PC9	PC9	PC9	PC9	PC9
O60271	0	C-Jun-amino-terminal kinase-interacting protein 4 OS=Homo sapiens GN=SPAG9 PE=1 SV=4	100.66	H522																									H522	H522	H522	H522	H522	H522	H522	H522	H522	H522	H522	H522	H522	H522	H522	H522
C9J8S3	1	Ras-related protein Rab-7a OS=Homo sapiens GN=RAB7A PE=1 SV=1	567.72	H522																									H522	H522	H522	H522	H522	H522	H522	H522	H522	H522	H522	H522	H522	H522	H522	H522
J3QSD7	1	Cyclin-dependent kinase 12 (Fragment) OS=Homo sapiens GN=CDK12 PE=1 SV=1	245.6	H522																									H522	H522	H522	H522	H522	H522	H522	H522	H522	H522	H522	H522	H522	H522	H522	H522
B7Z645	2	Heterogeneous nuclear ribonucleoprotein Q OS=Homo sapiens GN=SYNCRIP PE=1 SV=1	797.98																										H522	H522	H522	H522	H522	H522	H522	H522	H522	H522	H522	H522	H522	H522	H522	H522	PC9	PC9	PC9	PC9	PC9
P08758	2	Annexin A5 OS=Homo sapiens GN=ANXA5 PE=1 SV=2	2726.63		0.267135	-1.32	1.48	0.02	H1650	H1650	H1650	H1650					H1650	H1650	H1650	H1650									0.594521	-0.52	0.9	0.14	2.2034	0.79	1.48	0.89	H522	H522	H522	H522	H522	H522	H522	H522	1.71601	0.54	0.68	0.92	6.42374
P08754	2	Guanine nucleotide-binding protein G(k) subunit alpha OS=Homo sapiens GN=GNAI3 PE=1 SV=3	760.16	H522																									H522	H522	H522	H522	H522	H522	H522	H522	H522	H522	H522	H522	H522	H522	H522	H522
F5H6T5	2	ADP-ribosylation factor 3 (Fragment) OS=Homo sapiens GN=ARF3 PE=4 SV=1	4258.56	H522																									H522	H522	H522	H522	H522	H522	H522	H522	H522	H522	H522	H522	H522	H522	H522	H522
J3KSW8	1	Myosin phosphatase Rho-interacting protein (Fragment) OS=Homo sapiens GN=MPRIP PE=1 SV=1	185.76	A549	A549	A549	A549	A549					A549	A549	A549	A549					A549	A549	A549	A549									A549	A549	A549	A549													A549
E7ERI8	0	CLIP-associating protein 2 OS=Homo sapiens GN=CLASP2 PE=1 SV=1	69.99	H1299													H1299	H1299	H1299	H1299	H1299	H1299	H1299	H1299	H1299	H1299	H1299	H1299													H1299	H1299	H1299	H1299
G3V2K2	1	Gamma-aminobutyric acid receptor subunit alpha-5 (Fragment) OS=Homo sapiens GN=GABRA5 PE=1 SV=4	1112.81	H522																									H522	H522	H522	H522	H522	H522	H522	H522	H522	H522	H522	H522	H522	H522	H522	H522
A0A087WW76	1	Rho GTPase-activating protein 21 OS=Homo sapiens GN=ARHGAP21 PE=1 SV=1	429.13	H522																									H522	H522	H522	H522	H522	H522	H522	H522	H522	H522	H522	H522	H522	H522	H522	H522
A0A087WW75	0	DNA-binding protein SATB1 (Fragment) OS=Homo sapiens GN=SATB1 PE=1 SV=1	468.44	H522																									H522	H522	H522	H522	H522	H522	H522	H522	H522	H522	H522	H522	H522	H522	H522	H522
E9PKX0	1	Cathepsin B (Fragment) OS=Homo sapiens GN=CTSB PE=1 SV=1	1133.56	A549	A549	A549	A549	A549					A549	A549	A549	A549					A549	A549	A549	A549									A549	A549	A549	A549													A549
A0A0D9SEP9	0	Syntaxin-binding protein 1 (Fragment) OS=Homo sapiens GN=STXBP1 PE=1 SV=2	320.27	H1299													H1299	H1299	H1299	H1299	H1299	H1299	H1299	H1299	H1299	H1299	H1299	H1299													H1299	H1299	H1299	H1299
A0A087WW73	0	Phosphoinositide phospholipase C OS=Homo sapiens GN=PLCB1 PE=1 SV=1	112.93	PC9																																									PC9	PC9	PC9	PC9	PC9
Q9TNN7	0	HLA class I histocompatibility antigen, Cw-5 alpha chain OS=Homo sapiens GN=HLA-C PE=1 SV=1	285.88	H1650	H1650	H1650	H1650	H1650	H1650	H1650	H1650	H1650					H1650	H1650	H1650	H1650									H1650	H1650	H1650	H1650													H1650	H1650	H1650	H1650
Q71DI3	2	Histone H3.2 OS=Homo sapiens GN=HIST2H3A PE=1 SV=3	8177.5		A549	A549	A549	A549	HPAEpiC	HPAEpiC	HPAEpiC	HPAEpiC	0.496585	-0.7	1.34	0.15	H1299	H1299	H1299	H1299	0.418952	-0.87	1.67	0.1	0.843665	-0.17	1.77	0.43	H522	H522	H522	H522	0.697676	-0.36	0.96	0.24	1.40495	0.34	1.09	0.67	1.66529	0.51	1.59	0.72	PC9	PC9	PC9	PC9	0.168638
Q9H6D7	0	HAUS augmin-like complex subunit 4 OS=Homo sapiens GN=HAUS4 PE=1 SV=1	212.64																										H522	H522	H522	H522	4.34924	1.47	1.29	0.98	H522	H522	H522	H522	H522	H522	H522	H522
P06576	2	ATP synthase subunit beta, mitochondrial OS=Homo sapiens GN=ATP5B PE=1 SV=3	5034.21	A549	A549	A549	A549	A549					A549	A549	A549	A549					A549	A549	A549	A549									A549	A549	A549	A549													A549
A0A087WVV2	0	Ribosome-binding protein 1 OS=Homo sapiens GN=RRBP1 PE=1 SV=1	236.78	PC9																																									PC9	PC9	PC9	PC9	PC9
P63267	2	Actin, gamma-enteric smooth muscle OS=Homo sapiens GN=ACTG2 PE=1 SV=1	2058.02		0.860708	-0.15	0.26	0.15	0.272532	-1.3	0.5	0	0.316637	-1.15	0.54	0	0.394554	-0.93	0.41	0	0.458406	-0.78	0.33	0	1.44773	0.37	0.66	0.88	0.810584	-0.21	0.33	0.08	0.941765	-0.06	0.3	0.37	2.97427	1.09	0.51	1	2.05443	0.72	0.45	1	0.501576	-0.69	0.37	0	0.582748
A0A087WVV1	1	Proteasome subunit beta type-2 OS=Homo sapiens GN=PSMB2 PE=1 SV=1	567.63	PC9																																									PC9	PC9	PC9	PC9	PC9
Q9BVV6	0	Protein TALPID3 OS=Homo sapiens GN=KIAA0586 PE=1 SV=4	64.58	PC9																																									PC9	PC9	PC9	PC9	PC9
P63261	2	Actin, cytoplasmic 2 OS=Homo sapiens GN=ACTG1 PE=1 SV=1	9712.39		0.83527	-0.18	0.19	0.06	0.286505	-1.25	0.35	0	0.343008	-1.07	0.39	0	0.364219	-1.01	0.29	0	0.436049	-0.83	0.26	0	1.27125	0.24	0.47	0.85	0.802519	-0.22	0.22	0.05	0.960789	-0.04	0.22	0.31	2.80107	1.03	0.35	1	2.2034	0.79	0.3	1	0.618783	-0.48	0.22	0	0.740818
J3QLV6	0	Coronin OS=Homo sapiens GN=CORO6 PE=1 SV=1	277.08	PC9																																									PC9	PC9	PC9	PC9	PC9
Q5T0V4	0	Slit homolog 1 protein (Fragment) OS=Homo sapiens GN=SLIT1 PE=1 SV=6	232.93	H1650	H1650	H1650	H1650	H1650	H1650	H1650	H1650	H1650					H1650	H1650	H1650	H1650									H1650	H1650	H1650	H1650													H1650	H1650	H1650	H1650
Q5T0V2	0	Slit homolog 1 protein OS=Homo sapiens GN=SLIT1 PE=1 SV=1	203.63	H1650	H1650	H1650	H1650	H1650	H1650	H1650	H1650	H1650					H1650	H1650	H1650	H1650									H1650	H1650	H1650	H1650													H1650	H1650	H1650	H1650
Q8N859	0	Zinc finger protein 713 OS=Homo sapiens GN=ZNF713 PE=2 SV=1	286.66	H1650	H1650	H1650	H1650	H1650	H1650	H1650	H1650	H1650					H1650	H1650	H1650	H1650									H1650	H1650	H1650	H1650													H1650	H1650	H1650	H1650
P61086	0	Ubiquitin-conjugating enzyme E2 K OS=Homo sapiens GN=UBE2K PE=1 SV=3	396.09	PC9																																									PC9	PC9	PC9	PC9	PC9
B7Z637	0	Armadillo repeat containing 8, isoform CRA_g OS=Homo sapiens GN=ARMC8 PE=1 SV=1	187.75	H1650	H1650	H1650	H1650	H1650	H1650	H1650	H1650	H1650					H1650	H1650	H1650	H1650									H1650	H1650	H1650	H1650													H1650	H1650	H1650	H1650
Q5T0V0	0	Slit homolog 1 protein OS=Homo sapiens GN=SLIT1 PE=1 SV=1	232.93	H1650	H1650	H1650	H1650	H1650	H1650	H1650	H1650	H1650					H1650	H1650	H1650	H1650									H1650	H1650	H1650	H1650													H1650	H1650	H1650	H1650
G3V2J8	2	Heat shock protein HSP 90-alpha (Fragment) OS=Homo sapiens GN=HSP90AA1 PE=1 SV=1	724.59	PC9																																									PC9	PC9	PC9	PC9	PC9
F5H747	0	Polyubiquitin-C (Fragment) OS=Homo sapiens GN=UBC PE=1 SV=6	475.51		2.58571	0.95	1.09	0.96	1.50682	0.41	1.1	0.76	0.582748	-0.54	0.87	0.11	3.59664	1.28	0.97	0.99	1.39097	0.33	0.66	0.82	2.38691	0.87	0.88	0.97	5.92986	1.78	0.87	1	2.29332	0.83	0.65	1	3.93535	1.37	0.75	1	1.64872	0.5	0.49	0.98	3.35348	1.21	0.96	1	1.28403
A0A087X1I8	0	LisH domain-containing protein ARMC9 OS=Homo sapiens GN=ARMC9 PE=1 SV=1	401.97	H522																									H522	H522	H522	H522	H522	H522	H522	H522	H522	H522	H522	H522	H522	H522	H522	H522
F5H746	0	Calsyntenin-3 (Fragment) OS=Homo sapiens GN=CLSTN3 PE=1 SV=1	264.28	H1650	H1650	H1650	H1650	H1650	H1650	H1650	H1650	H1650					H1650	H1650	H1650	H1650									H1650	H1650	H1650	H1650													H1650	H1650	H1650	H1650
H3BUW4	0	Zinc finger and SCAN domain-containing protein 29 OS=Homo sapiens GN=ZSCAN29 PE=1 SV=1	201.41	HPAEpiC					HPAEpiC	HPAEpiC	HPAEpiC	HPAEpiC	HPAEpiC	HPAEpiC	HPAEpiC	HPAEpiC									HPAEpiC	HPAEpiC	HPAEpiC	HPAEpiC									HPAEpiC	HPAEpiC	HPAEpiC	HPAEpiC
E9PKW7	0	N-acetylated-alpha-linked acidic dipeptidase-like protein (Fragment) OS=Homo sapiens GN=NAALADL1 PE=4 SV=1	609.91	PC9																																									PC9	PC9	PC9	PC9	PC9
H3BV82	0	Kelch domain-containing protein 4 (Fragment) OS=Homo sapiens GN=KLHDC4 PE=1 SV=6	391.64	H1650	H1650	H1650	H1650	H1650	H1650	H1650	H1650	H1650					H1650	H1650	H1650	H1650									H1650	H1650	H1650	H1650													H1650	H1650	H1650	H1650
Q8NDM7	0	Cilia- and flagella-associated protein 43 OS=Homo sapiens GN=CFAP43 PE=2 SV=3	152.41	PC9																																									PC9	PC9	PC9	PC9	PC9
H3BUW1	2	Pyruvate kinase PKM (Fragment) OS=Homo sapiens GN=PKM PE=1 SV=1	1369.52		H1650	H1650	H1650	H1650	H1650	H1650	H1650	H1650					H1650	H1650	H1650	H1650									0.960789	-0.04	1.5	0.47													H1650	H1650	H1650	H1650
E7ERH1	0	Tensin-1 (Fragment) OS=Homo sapiens GN=TNS1 PE=1 SV=1	418.48	H522																									H522	H522	H522	H522	H522	H522	H522	H522	H522	H522	H522	H522	H522	H522	H522	H522
Q12931	2	Heat shock protein 75 kDa, mitochondrial OS=Homo sapiens GN=TRAP1 PE=1 SV=3	789.52	H522																									H522	H522	H522	H522	H522	H522	H522	H522	H522	H522	H522	H522	H522	H522	H522	H522
Q5T165	0	Golgin subfamily A member 1 (Fragment) OS=Homo sapiens GN=GOLGA1 PE=1 SV=1	733.98	PC9																																									PC9	PC9	PC9	PC9	PC9
E5RJ04	1	Histone deacetylase 2 (Fragment) OS=Homo sapiens GN=HDAC2 PE=1 SV=1	696.45	PC9																																									PC9	PC9	PC9	PC9	PC9
A0A0G2JIT9	0	Coiled-coil alpha-helical rod protein 1 (Fragment) OS=Homo sapiens GN=CCHCR1 PE=4 SV=1	554.65	A549	A549	A549	A549	A549					A549	A549	A549	A549					A549	A549	A549	A549									A549	A549	A549	A549													A549
J3QLU5	0	Band 4.1-like protein 3 (Fragment) OS=Homo sapiens GN=EPB41L3 PE=1 SV=1	485.16	PC9																																									PC9	PC9	PC9	PC9	PC9
F5H0F9	0	Anaphase-promoting complex subunit 5 OS=Homo sapiens GN=ANAPC5 PE=1 SV=1	408.09	PC9																																									PC9	PC9	PC9	PC9	PC9
O00299	2	Chloride intracellular channel protein 1 OS=Homo sapiens GN=CLIC1 PE=1 SV=4	1491.32																										H522	H522	H522	H522	H522	H522	H522	H522	H522	H522	H522	H522	H522	H522	H522	H522	PC9	PC9	PC9	PC9	PC9
C9JEJ8	0	Vigilin (Fragment) OS=Homo sapiens GN=HDLBP PE=1 SV=2	327.57	H522																									H522	H522	H522	H522	H522	H522	H522	H522	H522	H522	H522	H522	H522	H522	H522	H522
P14136	2	Glial fibrillary acidic protein OS=Homo sapiens GN=GFAP PE=1 SV=1	831.23																										H522	H522	H522	H522	0.316637	-1.15	1.52	0.09	H522	H522	H522	H522	H522	H522	H522	H522	PC9	PC9	PC9	PC9	0.346456
Q6QEF8	0	Coronin-6 OS=Homo sapiens GN=CORO6 PE=1 SV=2	277.08	PC9																																									PC9	PC9	PC9	PC9	PC9
A0A0G2JPA5	0	Uncharacterized protein C6orf10 OS=Homo sapiens GN=C6orf10 PE=1 SV=1	432.26	H1299													H1299	H1299	H1299	H1299	H1299	H1299	H1299	H1299	H1299	H1299	H1299	H1299													H1299	H1299	H1299	H1299
F5H6R7	1	Ras-related protein Rap-1b (Fragment) OS=Homo sapiens GN=RAP1B PE=1 SV=1	1481.79						HPAEpiC	HPAEpiC	HPAEpiC	HPAEpiC	HPAEpiC	HPAEpiC	HPAEpiC	HPAEpiC									HPAEpiC	HPAEpiC	HPAEpiC	HPAEpiC	H522	H522	H522	H522	H522	H522	H522	H522	2.09594	0.74	1.37	0.83	H522	H522	H522	H522	PC9	PC9	PC9	PC9	PC9
Q8IYE0	0	Coiled-coil domain-containing protein 146 OS=Homo sapiens GN=CCDC146 PE=1 SV=2	482.18		H1650	H1650	H1650	H1650	H1650	H1650	H1650	H1650					H1650	H1650	H1650	H1650									H1650	H1650	H1650	H1650													1.89648	0.64	2.66	0.68	PC9
J3KT69	0	Rho GTPase-activating protein 28 (Fragment) OS=Homo sapiens GN=ARHGAP28 PE=1 SV=1	326.25	A549	A549	A549	A549	A549					A549	A549	A549	A549					A549	A549	A549	A549									A549	A549	A549	A549													A549
Q96QP1	1	Alpha-protein kinase 1 OS=Homo sapiens GN=ALPK1 PE=2 SV=3	270.09	HPAEpiC					HPAEpiC	HPAEpiC	HPAEpiC	HPAEpiC	HPAEpiC	HPAEpiC	HPAEpiC	HPAEpiC									HPAEpiC	HPAEpiC	HPAEpiC	HPAEpiC									HPAEpiC	HPAEpiC	HPAEpiC	HPAEpiC
J3KT65	2	Actin, cytoplasmic 2 OS=Homo sapiens GN=ACTG1 PE=1 SV=1	6314.27		1.01005	0.01	0.29	0.51	0.316637	-1.15	0.41	0	0.313486	-1.16	0.45	0	0.423162	-0.86	0.51	0	0.418952	-0.87	0.53	0	1.33643	0.29	0.72	0.8	0.826959	-0.19	0.29	0.1	0.818731	-0.2	0.29	0.09	2.6117	0.96	0.44	1	1.95424	0.67	0.52	1	0.618783	-0.48	0.36	0.01	0.612626
F8VPW9	2	Ras-related protein Rab-5B OS=Homo sapiens GN=RAB5B PE=1 SV=1	3800.27	PC9																																									PC9	PC9	PC9	PC9	PC9
P35442	1	Thrombospondin-2 OS=Homo sapiens GN=THBS2 PE=1 SV=2	140.01	HPAEpiC					HPAEpiC	HPAEpiC	HPAEpiC	HPAEpiC	HPAEpiC	HPAEpiC	HPAEpiC	HPAEpiC									HPAEpiC	HPAEpiC	HPAEpiC	HPAEpiC									HPAEpiC	HPAEpiC	HPAEpiC	HPAEpiC
A2RUB6	0	Coiled-coil domain-containing protein 66 OS=Homo sapiens GN=CCDC66 PE=1 SV=4	314.17	H1299													H1299	H1299	H1299	H1299	H1299	H1299	H1299	H1299	H1299	H1299	H1299	H1299													H1299	H1299	H1299	H1299
O60244	0	Mediator of RNA polymerase II transcription subunit 14 OS=Homo sapiens GN=MED14 PE=1 SV=2	92.48	H1650	H1650	H1650	H1650	H1650	H1650	H1650	H1650	H1650					H1650	H1650	H1650	H1650									H1650	H1650	H1650	H1650													H1650	H1650	H1650	H1650
P63244	1	Guanine nucleotide-binding protein subunit beta-2-like 1 OS=Homo sapiens GN=GNB2L1 PE=1 SV=3	1227.63	PC9																																									PC9	PC9	PC9	PC9	PC9
P63241	1	Eukaryotic translation initiation factor 5A-1 OS=Homo sapiens GN=EIF5A PE=1 SV=2	803.91	PC9																																									PC9	PC9	PC9	PC9	PC9
A8WFQ3	1	Zinc finger protein 718 OS=Homo sapiens GN=ZNF718 PE=2 SV=1	225.41	H1650	H1650	H1650	H1650	H1650	H1650	H1650	H1650	H1650					H1650	H1650	H1650	H1650									H1650	H1650	H1650	H1650													H1650	H1650	H1650	H1650
C9JY00	1	Cytosolic 10-formyltetrahydrofolate dehydrogenase (Fragment) OS=Homo sapiens GN=ALDH1L1 PE=1 SV=1	875.33	A549	A549	A549	A549	A549					A549	A549	A549	A549					A549	A549	A549	A549									A549	A549	A549	A549													A549
H0Y8W2	1	Guanine nucleotide-binding protein subunit beta-2-like 1 (Fragment) OS=Homo sapiens GN=GNB2L1 PE=1 SV=1	678.4	PC9																																									PC9	PC9	PC9	PC9	PC9
A0A0G2JJ47	1	Coiled-coil alpha-helical rod protein 1 OS=Homo sapiens GN=CCHCR1 PE=1 SV=1	693.37	A549	A549	A549	A549	A549					A549	A549	A549	A549					A549	A549	A549	A549									A549	A549	A549	A549													A549
P08729	2	Keratin, type II cytoskeletal 7 OS=Homo sapiens GN=KRT7 PE=1 SV=5	1508.8		1.34986	0.3	0.58	0.8	3.81904	1.34	0.57	1	2.82922	1.04	0.36	1	7.31553	1.99	0.56	1	5.41948	1.69	0.36	1	1.91554	0.65	0.29	1	2.36316	0.86	0.76	0.97	1.75067	0.56	0.67	0.94	0.618783	-0.48	0.58	0.02	0.323033	-1.13	0.57	0	0.748264	-0.29	0.67	0.22	0.554327
Q537H9	0	HSD-43 OS=Homo sapiens GN=LRRC8B PE=1 SV=1	192.65	HPAEpiC					HPAEpiC	HPAEpiC	HPAEpiC	HPAEpiC	HPAEpiC	HPAEpiC	HPAEpiC	HPAEpiC									HPAEpiC	HPAEpiC	HPAEpiC	HPAEpiC									HPAEpiC	HPAEpiC	HPAEpiC	HPAEpiC
P08727	2	Keratin, type I cytoskeletal 19 OS=Homo sapiens GN=KRT19 PE=1 SV=4	1844.59		1.09417	0.09	0.39	0.6	0.786628	-0.24	0.48	0.23	0.718924	-0.33	0.54	0.12	1.71601	0.54	0.44	0.99	1.56831	0.45	0.5	0.94	2.18147	0.78	0.55	0.99	1.28403	0.25	0.44	0.81	1.17351	0.16	0.47	0.71	1.63232	0.49	0.5	0.96	0.748264	-0.29	0.45	0.07	0.71177	-0.34	0.52	0.09	0.650509
J3QSA3	0	Polyubiquitin-B (Fragment) OS=Homo sapiens GN=UBB PE=1 SV=1	700.48		2.22554	0.8	1.46	0.87	1.49182	0.4	1.56	0.69	0.67032	-0.4	0.85	0.22	3.09566	1.13	1.3	0.97	1.40495	0.34	0.84	0.76	2.07508	0.73	0.81	0.95	5.41948	1.69	1.33	1	2.4596	0.9	0.64	1	3.6693	1.3	0.82	1	1.75067	0.56	0.64	0.96	2.07508	0.73	1.76	0.81	0.941765
F5H0E2	2	4F2 cell-surface antigen heavy chain (Fragment) OS=Homo sapiens GN=SLC3A2 PE=1 SV=1	737.8		A549	A549	A549	A549					A549	A549	A549	A549					A549	A549	A549	A549					H522	H522	H522	H522	1.2586	0.23	1.34	0.62	H522	H522	H522	H522	H522	H522	H522	H522					1.11628
E9PKU6	1	Tetratricopeptide repeat protein 12 (Fragment) OS=Homo sapiens GN=TTC12 PE=1 SV=1	441.43	H522																									H522	H522	H522	H522	H522	H522	H522	H522	H522	H522	H522	H522	H522	H522	H522	H522
Q6IQ55	1	Tau-tubulin kinase 2 OS=Homo sapiens GN=TTBK2 PE=1 SV=2	64.12		H1650	H1650	H1650	H1650	H1650	H1650	H1650	H1650					H1650	H1650	H1650	H1650									0.543351	-0.61	2.69	0.36	H522	H522	H522	H522	H522	H522	H522	H522	H522	H522	H522	H522	H1650	H1650	H1650	H1650
F5H6Q2	0	Polyubiquitin-C (Fragment) OS=Homo sapiens GN=UBC PE=1 SV=6	475.51		2.117	0.75	0.97	0.93	1.2586	0.23	1.24	0.67	0.594521	-0.52	0.78	0.1	3.15819	1.15	0.88	1	1.49182	0.4	0.57	0.92	2.50929	0.92	0.74	0.99	5.10387	1.63	0.89	1	2.4109	0.88	0.48	1	4.0552	1.4	0.78	1	1.61607	0.48	0.52	0.97	3.03436	1.11	0.93	0.98	1.44773
A0A087WW43	2	Inter-alpha-trypsin inhibitor heavy chain H3 OS=Homo sapiens GN=ITIH3 PE=1 SV=1	485.79	PC9																																									PC9	PC9	PC9	PC9	PC9
H0Y975	0	Arginine-glutamic acid dipeptide repeats protein (Fragment) OS=Homo sapiens GN=RERE PE=1 SV=1	432.43	A549	A549	A549	A549	A549					A549	A549	A549	A549					A549	A549	A549	A549									A549	A549	A549	A549													A549
H0Y8V4	0	Chromodomain-helicase-DNA-binding protein 1 (Fragment) OS=Homo sapiens GN=CHD1 PE=1 SV=1	588.18	PC9																																									PC9	PC9	PC9	PC9	PC9
C9J2C0	2	Tubulin alpha-8 chain (Fragment) OS=Homo sapiens GN=TUBA8 PE=1 SV=1	885.88		0.316637	-1.15	1.11	0.01	H1650	H1650	H1650	H1650	A549	A549	A549	A549	0.548812	-0.6	0.74	0.05	1.75067	0.56	1.09	0.89	H1299	H1299	H1299	H1299	0.786628	-0.24	0.58	0.27	2.48432	0.91	1.05	0.97	H522	H522	H522	H522	1.41907	0.35	0.8	0.82	0.588605	-0.53	0.77	0.09	1.85893
P43005	1	Excitatory amino acid transporter 3 OS=Homo sapiens GN=SLC1A1 PE=1 SV=2	723.2	H522																									H522	H522	H522	H522	H522	H522	H522	H522	H522	H522	H522	H522	H522	H522	H522	H522
H3BV55	2	Phosphomannomutase OS=Homo sapiens GN=PMM2 PE=1 SV=1	676.51	A549	A549	A549	A549	A549					A549	A549	A549	A549					A549	A549	A549	A549									A549	A549	A549	A549													A549
C9JKT3	0	[Pyruvate dehydrogenase (acetyl-transferring)] kinase isozyme 1, mitochondrial (Fragment) OS=Homo sapiens GN=PDK1 PE=1 SV=1	248.69	H1650	H1650	H1650	H1650	H1650	H1650	H1650	H1650	H1650					H1650	H1650	H1650	H1650									H1650	H1650	H1650	H1650													H1650	H1650	H1650	H1650
M0R1Y4	0	Mitochondrial import inner membrane translocase subunit TIM50 (Fragment) OS=Homo sapiens GN=TIMM50 PE=1 SV=2	393.22	H1650	H1650	H1650	H1650	H1650	H1650	H1650	H1650	H1650					H1650	H1650	H1650	H1650									H1650	H1650	H1650	H1650													H1650	H1650	H1650	H1650
J3KSS5	0	Coronin OS=Homo sapiens GN=CORO6 PE=1 SV=1	277.08	PC9																																									PC9	PC9	PC9	PC9	PC9
E9PKT1	2	T-lymphoma invasion and metastasis-inducing protein 2 OS=Homo sapiens GN=TIAM2 PE=1 SV=1	977.83	A549	A549	A549	A549	A549					A549	A549	A549	A549					A549	A549	A549	A549									A549	A549	A549	A549													A549
E9PRA5	2	Sodium/potassium-transporting ATPase subunit alpha-4 OS=Homo sapiens GN=ATP1A4 PE=1 SV=1	888.02	H522																									H522	H522	H522	H522	H522	H522	H522	H522	H522	H522	H522	H522	H522	H522	H522	H522
Q12901	0	Zinc finger protein 155 OS=Homo sapiens GN=ZNF155 PE=1 SV=4	147.38	HPAEpiC					HPAEpiC	HPAEpiC	HPAEpiC	HPAEpiC	HPAEpiC	HPAEpiC	HPAEpiC	HPAEpiC									HPAEpiC	HPAEpiC	HPAEpiC	HPAEpiC									HPAEpiC	HPAEpiC	HPAEpiC	HPAEpiC
C9JXM3	0	Rab-like protein 3 OS=Homo sapiens GN=RABL3 PE=1 SV=1	346.97	H522																									H522	H522	H522	H522	H522	H522	H522	H522	H522	H522	H522	H522	H522	H522	H522	H522
F8W1U3	2	Keratin, type II cytoskeletal 8 (Fragment) OS=Homo sapiens GN=KRT8 PE=1 SV=1	1511.08		2.13828	0.76	0.9	0.94	2.24791	0.81	0.91	0.95	1.05127	0.05	1.03	0.55	2.33965	0.85	0.79	0.97	1.09417	0.09	0.82	0.53	1.04081	0.04	0.62	0.54	1.63232	0.49	0.88	0.89	0.763379	-0.27	0.75	0.29	0.718924	-0.33	0.79	0.23	0.690734	-0.37	0.62	0.16	1.87761	0.63	0.88	0.91	0.878095
Q8IYB9	0	Zinc finger protein 595 OS=Homo sapiens GN=ZNF595 PE=2 SV=1	239.3	H1650	H1650	H1650	H1650	H1650	H1650	H1650	H1650	H1650					H1650	H1650	H1650	H1650									H1650	H1650	H1650	H1650													H1650	H1650	H1650	H1650
F5H0C8	2	Enolase OS=Homo sapiens GN=ENO2 PE=1 SV=1	458.89	H522																									H522	H522	H522	H522	H522	H522	H522	H522	H522	H522	H522	H522	H522	H522	H522	H522
F5H0C7	2	ADP-ribosylation factor 3 (Fragment) OS=Homo sapiens GN=ARF3 PE=3 SV=1	3791.21		0.802519	-0.22	1.79	0.4	0.458406	-0.78	1.52	0.19	0.571209	-0.56	1.86	0.3	0.980199	-0.02	1.47	0.47	1.2214	0.2	1.5	0.58	2.13828	0.76	1.75	0.79	1.44773	0.37	0.97	0.67	1.80399	0.59	1.53	0.77	3.18993	1.16	1.36	0.97	1.47698	0.39	1.21	0.71	2.4596	0.9	1.01	0.94	3.06485
P04350	2	Tubulin beta-4A chain OS=Homo sapiens GN=TUBB4A PE=1 SV=2	1064																										H522	H522	H522	H522	H522	H522	H522	H522	H522	H522	H522	H522	H522	H522	H522	H522	PC9	PC9	PC9	PC9	PC9
H0YEN2	1	Serine/threonine-protein phosphatase 6 regulatory subunit 3 (Fragment) OS=Homo sapiens GN=PPP6R3 PE=1 SV=1	569.04	A549	A549	A549	A549	A549					A549	A549	A549	A549					A549	A549	A549	A549									A549	A549	A549	A549													A549
H0YKZ7	2	Annexin (Fragment) OS=Homo sapiens GN=ANXA2 PE=1 SV=1	30642.3		0.323033	-1.13	0.73	0	0.132655	-2.02	1.03	0	0.410656	-0.89	1.22	0.09	0.168638	-1.78	1.32	0	0.522046	-0.65	1.24	0.16	1.27125	0.24	1.53	0.65	0.436049	-0.83	0.35	0	1.34986	0.3	0.83	0.75	3.28708	1.19	1.04	0.98	2.58571	0.95	1.26	0.96	0.980199	-0.02	0.31	0.49	3.06485
H7BZ97	2	Integrin alpha-6 (Fragment) OS=Homo sapiens GN=ITGA6 PE=1 SV=1	320.27	H522																									H522	H522	H522	H522	H522	H522	H522	H522	H522	H522	H522	H522	H522	H522	H522	H522
M0R297	0	Zinc finger protein 677 (Fragment) OS=Homo sapiens GN=ZNF677 PE=4 SV=1	315.63		0.895834	-0.11	3.33	0.47	H1650	H1650	H1650	H1650					H1650	H1650	H1650	H1650									H1650	H1650	H1650	H1650													H1650	H1650	H1650	H1650
A0A087WVQ9	2	Elongation factor 1-alpha 1 OS=Homo sapiens GN=EEF1A1 PE=1 SV=1	917.79																										H522	H522	H522	H522	H522	H522	H522	H522	H522	H522	H522	H522	H522	H522	H522	H522	PC9	PC9	PC9	PC9	PC9
A0A087X1E2	0	E3 ubiquitin-protein ligase parkin OS=Homo sapiens GN=PARK2 PE=1 SV=1	203.74	HPAEpiC					HPAEpiC	HPAEpiC	HPAEpiC	HPAEpiC	HPAEpiC	HPAEpiC	HPAEpiC	HPAEpiC									HPAEpiC	HPAEpiC	HPAEpiC	HPAEpiC									HPAEpiC	HPAEpiC	HPAEpiC	HPAEpiC
C9JL41	1	Luc7-like protein 3 OS=Homo sapiens GN=LUC7L3 PE=1 SV=1	911.92		A549	A549	A549	A549					A549	A549	A549	A549					A549	A549	A549	A549									A549	A549	A549	A549									PC9	PC9	PC9	PC9	0.440432
A0A087WVQ6	2	Clathrin heavy chain OS=Homo sapiens GN=CLTC PE=1 SV=1	657.37																										H522	H522	H522	H522	H522	H522	H522	H522	H522	H522	H522	H522	H522	H522	H522	H522	PC9	PC9	PC9	PC9	PC9
O60218	1	Aldo-keto reductase family 1 member B10 OS=Homo sapiens GN=AKR1B10 PE=1 SV=2	453.3	H522																									H522	H522	H522	H522	H522	H522	H522	H522	H522	H522	H522	H522	H522	H522	H522	H522
P13010	0	X-ray repair cross-complementing protein 5 OS=Homo sapiens GN=XRCC5 PE=1 SV=3	285.61	H522																									H522	H522	H522	H522	H522	H522	H522	H522	H522	H522	H522	H522	H522	H522	H522	H522
B9DI78	0	Protein FAM184A (Fragment) OS=Homo sapiens GN=FAM184A PE=1 SV=1	302.28	H522																									H522	H522	H522	H522	H522	H522	H522	H522	H522	H522	H522	H522	H522	H522	H522	H522
J3QLQ6	0	Nucleolar protein 11 (Fragment) OS=Homo sapiens GN=NOL11 PE=1 SV=1	428.44	H522																									H522	H522	H522	H522	H522	H522	H522	H522	H522	H522	H522	H522	H522	H522	H522	H522
Q08431	2	Lactadherin OS=Homo sapiens GN=MFGE8 PE=1 SV=2	1886.43														H1299	H1299	H1299	H1299	H1299	H1299	H1299	H1299	H1299	H1299	H1299	H1299	H522	H522	H522	H522	H522	H522	H522	H522	H522	H522	H522	H522	0.357007	-1.03	1.14	0.04
P22392	2	Nucleoside diphosphate kinase B OS=Homo sapiens GN=NME2 PE=1 SV=1	1745.25																										H522	H522	H522	H522	H522	H522	H522	H522	H522	H522	H522	H522	H522	H522	H522	H522	PC9	PC9	PC9	PC9	PC9
F5H0B7	1	Ras-related protein Rap-1b (Fragment) OS=Homo sapiens GN=RAP1B PE=1 SV=1	1481.79						HPAEpiC	HPAEpiC	HPAEpiC	HPAEpiC	HPAEpiC	HPAEpiC	HPAEpiC	HPAEpiC									HPAEpiC	HPAEpiC	HPAEpiC	HPAEpiC	H522	H522	H522	H522	H522	H522	H522	H522	2.53451	0.93	2.09	0.85	H522	H522	H522	H522	PC9	PC9	PC9	PC9	PC9
Q8WZ74	0	Cortactin-binding protein 2 OS=Homo sapiens GN=CTTNBP2 PE=1 SV=1	78.89		0.162026	-1.82	2.15	0.08	H1650	H1650	H1650	H1650	A549	A549	A549	A549	H1650	H1650	H1650	H1650	A549	A549	A549	A549					H1650	H1650	H1650	H1650	A549	A549	A549	A549									1.06184	0.06	1.99	0.5	6.5535
Q07343	0	cAMP-specific 3',5'-cyclic phosphodiesterase 4B OS=Homo sapiens GN=PDE4B PE=1 SV=1	203.2	HPAEpiC					HPAEpiC	HPAEpiC	HPAEpiC	HPAEpiC	HPAEpiC	HPAEpiC	HPAEpiC	HPAEpiC									HPAEpiC	HPAEpiC	HPAEpiC	HPAEpiC									HPAEpiC	HPAEpiC	HPAEpiC	HPAEpiC
E9PEF9	2	Aldose reductase OS=Homo sapiens GN=AKR1B1 PE=1 SV=1	640.46																										H522	H522	H522	H522	H522	H522	H522	H522	H522	H522	H522	H522	H522	H522	H522	H522	PC9	PC9	PC9	PC9	PC9
D6RD69	0	GTP-binding protein SAR1b (Fragment) OS=Homo sapiens GN=SAR1B PE=1 SV=1	244.17	HPAEpiC					HPAEpiC	HPAEpiC	HPAEpiC	HPAEpiC	HPAEpiC	HPAEpiC	HPAEpiC	HPAEpiC									HPAEpiC	HPAEpiC	HPAEpiC	HPAEpiC									HPAEpiC	HPAEpiC	HPAEpiC	HPAEpiC
G3V2E8	1	Alpha-actinin-1 (Fragment) OS=Homo sapiens GN=ACTN1 PE=1 SV=1	466.72	H522																									H522	H522	H522	H522	H522	H522	H522	H522	H522	H522	H522	H522	H522	H522	H522	H522
H7BYW9	0	Arginine-glutamic acid dipeptide repeats protein OS=Homo sapiens GN=RERE PE=1 SV=1	512.51		0.794534	-0.23	3.36	0.46	0.818731	-0.2	3.07	0.41	1.03045	0.03	3.36	0.47	0.697676	-0.36	2.92	0.42	0.878095	-0.13	3.26	0.49	0.852144	-0.16	2.76	0.46	0.740818	-0.3	3.28	0.45	0.932394	-0.07	3.4	0.5	0.904837	-0.1	2.84	0.51	1.06184	0.06	3.04	0.55	H1650	H1650	H1650	H1650	A549
Q9H029	0	GTP-binding protein SAR1b OS=Homo sapiens GN=DKFZp434B2017 PE=1 SV=1	235.49	HPAEpiC					HPAEpiC	HPAEpiC	HPAEpiC	HPAEpiC	HPAEpiC	HPAEpiC	HPAEpiC	HPAEpiC									HPAEpiC	HPAEpiC	HPAEpiC	HPAEpiC									HPAEpiC	HPAEpiC	HPAEpiC	HPAEpiC
C9JKR2	2	Albumin, isoform CRA_k OS=Homo sapiens GN=ALB PE=1 SV=1	440.84		0.210136	-1.56	0.51	0	0.565525	-0.57	0.38	0	2.69123	0.99	0.63	1	0.272532	-1.3	0.54	0	1.29693	0.26	0.83	0.7	0.481909	-0.73	0.67	0.01	0.371577	-0.99	0.37	0	1.76827	0.57	0.57	0.97	0.657047	-0.42	0.55	0.09	1.36343	0.31	0.64	0.85	0.794534	-0.23	0.43	0.12	3.78104
M0R283	0	RAC-beta serine/threonine-protein kinase (Fragment) OS=Homo sapiens GN=AKT2 PE=1 SV=1	601.38	PC9																																									PC9	PC9	PC9	PC9	PC9
Q6IQ22	2	Ras-related protein Rab-12 OS=Homo sapiens GN=RAB12 PE=1 SV=3	1269.29																										H522	H522	H522	H522	H522	H522	H522	H522	H522	H522	H522	H522	H522	H522	H522	H522
H7BZ82	0	DNA topoisomerase 2-beta (Fragment) OS=Homo sapiens GN=TOP2B PE=1 SV=1	593.53	H522																									H522	H522	H522	H522	H522	H522	H522	H522	H522	H522	H522	H522	H522	H522	H522	H522
E9PL32	1	Cathepsin B (Fragment) OS=Homo sapiens GN=CTSB PE=1 SV=2	1133.56	A549	A549	A549	A549	A549					A549	A549	A549	A549					A549	A549	A549	A549									A549	A549	A549	A549													A549
M0R1W1	0	Zinc finger protein 675 OS=Homo sapiens GN=ZNF675 PE=4 SV=1	410.31	PC9																																									PC9	PC9	PC9	PC9	PC9
P07602	2	Prosaposin OS=Homo sapiens GN=PSAP PE=1 SV=2	8399.75		A549	A549	A549	A549					A549	A549	A549	A549					A549	A549	A549	A549					H522	H522	H522	H522	0.379083	-0.97	0.59	0	H522	H522	H522	H522	H522	H522	H522	H522					A549
E9PKR0	0	N-acetylated-alpha-linked acidic dipeptidase-like protein OS=Homo sapiens GN=NAALADL1 PE=4 SV=1	609.91	PC9																																									PC9	PC9	PC9	PC9	PC9
Q9BW19	1	Kinesin-like protein KIFC1 OS=Homo sapiens GN=KIFC1 PE=1 SV=2	761.71	A549	A549	A549	A549	A549					A549	A549	A549	A549					A549	A549	A549	A549									A549	A549	A549	A549													A549
F8W1S1	2	Keratin, type II cytoskeletal 74 OS=Homo sapiens GN=KRT74 PE=1 SV=1	218.01		2.58571	0.95	0.84	1	2.43513	0.89	0.83	0.97	0.941765	-0.06	0.55	0.49	2.85765	1.05	0.93	1	1.10517	0.1	0.55	0.61	1.17351	0.16	0.65	0.66	2.31637	0.84	0.81	0.98	0.895834	-0.11	0.43	0.29	0.951229	-0.05	0.55	0.45	0.810584	-0.21	0.6	0.2	1.34986	0.3	0.87	0.78	0.522046
A2BF26	0	HLA class I histocompatibility antigen, Cw-14 alpha chain OS=Homo sapiens GN=HLA-C PE=1 SV=1	285.88	H1650	H1650	H1650	H1650	H1650	H1650	H1650	H1650	H1650					H1650	H1650	H1650	H1650									H1650	H1650	H1650	H1650													H1650	H1650	H1650	H1650
J3QLP7	0	Protein UBBP4 OS=Homo sapiens GN=UBBP4 PE=1 SV=1	700.48		2.55998	0.94	1.35	0.9	1.71601	0.54	1.51	0.73	0.67032	-0.4	0.91	0.21	3.78104	1.33	1.23	0.99	1.47698	0.39	0.59	0.89	2.2034	0.79	0.79	0.99	6.29654	1.84	1.26	1	2.4596	0.9	0.51	1	3.63279	1.29	0.76	1	1.64872	0.5	0.52	0.97	3.49034	1.25	1.4	0.96	1.36343
H0Y940	0	Collagen alpha-6(VI) chain (Fragment) OS=Homo sapiens GN=COL6A6 PE=1 SV=1	214.44	HPAEpiC					HPAEpiC	HPAEpiC	HPAEpiC	HPAEpiC	HPAEpiC	HPAEpiC	HPAEpiC	HPAEpiC									HPAEpiC	HPAEpiC	HPAEpiC	HPAEpiC									HPAEpiC	HPAEpiC	HPAEpiC	HPAEpiC
P61026	2	Ras-related protein Rab-10 OS=Homo sapiens GN=RAB10 PE=1 SV=1	1528.06																										H522	H522	H522	H522	H522	H522	H522	H522	H522	H522	H522	H522	H522	H522	H522	H522	PC9	PC9	PC9	PC9	PC9
H0YKX9	2	Annexin (Fragment) OS=Homo sapiens GN=ANXA2 PE=1 SV=1	30642.3		0.307279	-1.18	0.8	0	0.139457	-1.97	1.11	0	0.453845	-0.79	1.31	0.13	0.163654	-1.81	1.19	0.01	0.532592	-0.63	1.65	0.23	1.17351	0.16	1.7	0.56	0.440432	-0.82	0.39	0	1.41907	0.35	0.79	0.79	3.15819	1.15	1.14	0.98	2.66446	0.98	1.4	0.92	1.01005	0.01	0.36	0.57	3.28708
B8ZZ38	0	Leucine-rich PPR motif-containing protein, mitochondrial OS=Homo sapiens GN=LRPPRC PE=1 SV=1	211.23	H1650	H1650	H1650	H1650	H1650	H1650	H1650	H1650	H1650					H1650	H1650	H1650	H1650									H1650	H1650	H1650	H1650													H1650	H1650	H1650	H1650
P61020	2	Ras-related protein Rab-5B OS=Homo sapiens GN=RAB5B PE=1 SV=1	3800.27	PC9																																									PC9	PC9	PC9	PC9	PC9
D6RCT7	0	Kinesin-like protein (Fragment) OS=Homo sapiens GN=KIF15 PE=1 SV=1	76.96	H1299													H1299	H1299	H1299	H1299	H1299	H1299	H1299	H1299	H1299	H1299	H1299	H1299													H1299	H1299	H1299	H1299
H0YL94	2	Ras-related protein Rab-8B OS=Homo sapiens GN=RAB8B PE=4 SV=1	2852.94	PC9																																									PC9	PC9	PC9	PC9	PC9
M0R1V7	0	Ubiquitin-60S ribosomal protein L40 (Fragment) OS=Homo sapiens GN=UBA52 PE=1 SV=1	830.66		2.63794	0.97	1.17	0.96	1.39097	0.33	1.03	0.63	0.527292	-0.64	0.85	0.08	3.25437	1.18	1	0.99	1.23368	0.21	0.73	0.7	2.33965	0.85	0.78	0.98	6.04965	1.8	1.01	1	2.29332	0.83	0.71	1	4.34924	1.47	0.88	1	1.85893	0.62	0.58	0.98	2.2034	0.79	1.38	0.86	0.83527
E9PKQ7	1	Cathepsin B (Fragment) OS=Homo sapiens GN=CTSB PE=1 SV=1	1133.56	A549	A549	A549	A549	A549					A549	A549	A549	A549					A549	A549	A549	A549									A549	A549	A549	A549													A549
J3KT16	0	Nuclear distribution protein nudE-like 1 (Fragment) OS=Homo sapiens GN=NDEL1 PE=1 SV=1	549.5		A549	A549	A549	A549					A549	A549	A549	A549					A549	A549	A549	A549					H522	H522	H522	H522	1.44773	0.37	2.81	0.61	H522	H522	H522	H522	H522	H522	H522	H522					A549
D6RJA6	2	DEAD (Asp-Glu-Ala-Asp) box polypeptide 46, isoform CRA_b OS=Homo sapiens GN=DDX46 PE=1 SV=1	554.93	H522																									H522	H522	H522	H522	H522	H522	H522	H522	H522	H522	H522	H522	H522	H522	H522	H522
P24557	1	Thromboxane-A synthase OS=Homo sapiens GN=TBXAS1 PE=1 SV=3	543.55																										H522	H522	H522	H522	H522	H522	H522	H522	H522	H522	H522	H522	H522	H522	H522	H522
F8W1R7	2	Myosin light polypeptide 6 OS=Homo sapiens GN=MYL6 PE=1 SV=1	1909.1	PC9																																									PC9	PC9	PC9	PC9	PC9
B4DFT4	1	ATP synthase subunit s-like protein OS=Homo sapiens GN=ATP5SL PE=1 SV=1	425.9	H522																									H522	H522	H522	H522	H522	H522	H522	H522	H522	H522	H522	H522	H522	H522	H522	H522
P23468	0	Receptor-type tyrosine-protein phosphatase delta OS=Homo sapiens GN=PTPRD PE=1 SV=2	50.8	HPAEpiC					HPAEpiC	HPAEpiC	HPAEpiC	HPAEpiC	HPAEpiC	HPAEpiC	HPAEpiC	HPAEpiC									HPAEpiC	HPAEpiC	HPAEpiC	HPAEpiC									HPAEpiC	HPAEpiC	HPAEpiC	HPAEpiC
H0Y938	0	Coatomer subunit beta' (Fragment) OS=Homo sapiens GN=COPB2 PE=1 SV=1	270.83	H522																									H522	H522	H522	H522	H522	H522	H522	H522	H522	H522	H522	H522	H522	H522	H522	H522
H0Y8R5	1	Guanine nucleotide-binding protein subunit beta-2-like 1 (Fragment) OS=Homo sapiens GN=GNB2L1 PE=1 SV=1	553.44	PC9																																									PC9	PC9	PC9	PC9	PC9
P27816	1	Microtubule-associated protein 4 OS=Homo sapiens GN=MAP4 PE=1 SV=3	422.95						0.339596	-1.08	1.53	0.13	HPAEpiC	HPAEpiC	HPAEpiC	HPAEpiC	0.449329	-0.8	1.66	0.18	H1299	H1299	H1299	H1299	1.32313	0.28	1.99	0.59	0.423162	-0.86	1.5	0.12	H522	H522	H522	H522	1.24608	0.22	1.91	0.57	0.941765	-0.06	1.83	0.43	0.292293	-1.23	2.2	0.12	PC9
P61018	2	Ras-related protein Rab-4B OS=Homo sapiens GN=RAB4B PE=1 SV=1	1247.43																										H522	H522	H522	H522	H522	H522	H522	H522	H522	H522	H522	H522	H522	H522	H522	H522
F8WE88	1	Unconventional myosin-Va OS=Homo sapiens GN=MYO5A PE=1 SV=2	732.56		A549	A549	A549	A549					A549	A549	A549	A549	H1299	H1299	H1299	H1299	1.76827	0.57	1.51	0.74	H1299	H1299	H1299	H1299					0.980199	-0.02	1.48	0.4					0.554327	-0.59	1.2	0.16	PC9	PC9	PC9	PC9	1.2214
C9JED7	0	TBC1 domain family member 5 (Fragment) OS=Homo sapiens GN=TBC1D5 PE=1 SV=1	318.45	H522																									H522	H522	H522	H522	H522	H522	H522	H522	H522	H522	H522	H522	H522	H522	H522	H522
Q8N1A0	2	Keratin-like protein KRT222 OS=Homo sapiens GN=KRT222 PE=2 SV=1	465.09		A549	A549	A549	A549					A549	A549	A549	A549					A549	A549	A549	A549					H522	H522	H522	H522	0.970446	-0.03	1.67	0.51	H522	H522	H522	H522	H522	H522	H522	H522					A549
O00233	0	26S proteasome non-ATPase regulatory subunit 9 OS=Homo sapiens GN=PSMD9 PE=1 SV=3	236	H1650	H1650	H1650	H1650	H1650	H1650	H1650	H1650	H1650					H1650	H1650	H1650	H1650									H1650	H1650	H1650	H1650													H1650	H1650	H1650	H1650
V9GZ54	1	Moesin (Fragment) OS=Homo sapiens GN=MSN PE=1 SV=1	533.87	H522																									H522	H522	H522	H522	H522	H522	H522	H522	H522	H522	H522	H522	H522	H522	H522	H522
Q8TD31	1	Coiled-coil alpha-helical rod protein 1 OS=Homo sapiens GN=CCHCR1 PE=1 SV=2	693.37		A549	A549	A549	A549					A549	A549	A549	A549					A549	A549	A549	A549									A549	A549	A549	A549									PC9	PC9	PC9	PC9	1.1275
Q9H008	1	Phospholysine phosphohistidine inorganic pyrophosphate phosphatase OS=Homo sapiens GN=LHPP PE=1 SV=2	427.93	A549	A549	A549	A549	A549					A549	A549	A549	A549					A549	A549	A549	A549									A549	A549	A549	A549													A549
Q6IQ01	0	ZNF761 protein OS=Homo sapiens GN=ZNF761 PE=2 SV=1	217.85	H1650	H1650	H1650	H1650	H1650	H1650	H1650	H1650	H1650					H1650	H1650	H1650	H1650									H1650	H1650	H1650	H1650													H1650	H1650	H1650	H1650
Q6ZMT4	0	Lysine-specific demethylase 7A OS=Homo sapiens GN=KDM7A PE=1 SV=2	481.09	PC9																																									PC9	PC9	PC9	PC9	PC9
A0A0D9SEH5	0	Syntaxin-binding protein 1 (Fragment) OS=Homo sapiens GN=STXBP1 PE=1 SV=1	254.37	H1299													H1299	H1299	H1299	H1299	H1299	H1299	H1299	H1299	H1299	H1299	H1299	H1299													H1299	H1299	H1299	H1299
P46940	1	Ras GTPase-activating-like protein IQGAP1 OS=Homo sapiens GN=IQGAP1 PE=1 SV=1	286.43	H522																									H522	H522	H522	H522	H522	H522	H522	H522	H522	H522	H522	H522	H522	H522	H522	H522
E5RIH6	1	Centrosomal protein of 170 kDa (Fragment) OS=Homo sapiens GN=CEP170 PE=1 SV=1	618.61		A549	A549	A549	A549					A549	A549	A549	A549					A549	A549	A549	A549					H522	H522	H522	H522	2.36316	0.86	2.88	0.68	H522	H522	H522	H522	H522	H522	H522	H522					1.17351
Q96E17	2	Ras-related protein Rab-3C OS=Homo sapiens GN=RAB3C PE=2 SV=1	1823.67																										H522	H522	H522	H522	H522	H522	H522	H522	H522	H522	H522	H522	H522	H522	H522	H522	PC9	PC9	PC9	PC9	PC9
Q9HBT8	0	Zinc finger protein 286A OS=Homo sapiens GN=ZNF286A PE=1 SV=1	240.67		H1650	H1650	H1650	H1650	H1650	H1650	H1650	H1650					H1650	H1650	H1650	H1650									H1650	H1650	H1650	H1650													0.571209	-0.56	2.93	0.43	PC9
H0Y921	0	Phosphoglucomutase-2 (Fragment) OS=Homo sapiens GN=PGM2 PE=1 SV=1	429.48	H522																									H522	H522	H522	H522	H522	H522	H522	H522	H522	H522	H522	H522	H522	H522	H522	H522
P32119	2	Peroxiredoxin-2 OS=Homo sapiens GN=PRDX2 PE=1 SV=5	865.31		H1650	H1650	H1650	H1650	H1650	H1650	H1650	H1650					H1650	H1650	H1650	H1650									0.951229	-0.05	2.03	0.49													1.73325	0.55	1.38	0.74	PC9
P61006	2	Ras-related protein Rab-8A OS=Homo sapiens GN=RAB8A PE=1 SV=1	1842.4																										H522	H522	H522	H522	H522	H522	H522	H522	H522	H522	H522	H522	H522	H522	H522	H522	PC9	PC9	PC9	PC9	PC9
Q9HC52	0	Chromobox protein homolog 8 OS=Homo sapiens GN=CBX8 PE=1 SV=3	214.73						0.16696	-1.79	2.45	0.08	HPAEpiC	HPAEpiC	HPAEpiC	HPAEpiC	0.203926	-1.59	2.33	0.04					1.2214	0.2	3.46	0.55	0.165299	-1.8	2.34	0.07	H522	H522	H522	H522	0.99005	-0.01	3.3	0.48	0.810584	-0.21	3.45	0.5
Q4VNC1	0	Probable cation-transporting ATPase 13A4 OS=Homo sapiens GN=ATP13A4 PE=2 SV=3	191.49	PC9																																									PC9	PC9	PC9	PC9	PC9
Q29718	1	HLA class I histocompatibility antigen, B-82 alpha chain OS=Homo sapiens GN=HLA-B PE=1 SV=1	520.26	H1650	H1650	H1650	H1650	H1650	H1650	H1650	H1650	H1650					H1650	H1650	H1650	H1650									H1650	H1650	H1650	H1650													H1650	H1650	H1650	H1650
H0YKV8	2	Annexin A2 (Fragment) OS=Homo sapiens GN=ANXA2 PE=1 SV=1	23456.9		0.316637	-1.15	0.79	0	0.172045	-1.76	1.37	0	0.543351	-0.61	1.3	0.2	0.180866	-1.71	1.55	0	0.571209	-0.56	1.43	0.31	1.05127	0.05	2.11	0.54	0.463013	-0.77	0.58	0	1.46228	0.38	0.81	0.81	2.71828	1	1.46	0.9	2.58571	0.95	1.45	0.88	1.04081	0.04	0.48	0.57	3.28708
H7C4H5	0	E3 ubiquitin-protein ligase makorin-1 (Fragment) OS=Homo sapiens GN=MKRN1 PE=4 SV=1	392.54	H522																									H522	H522	H522	H522	H522	H522	H522	H522	H522	H522	H522	H522	H522	H522	H522	H522
A0A087X1A8	0	Ataxin-3 OS=Homo sapiens GN=ATXN3 PE=1 SV=1	476.89	PC9																																									PC9	PC9	PC9	PC9	PC9
D6RCR7	0	F-box/LRR-repeat protein 5 (Fragment) OS=Homo sapiens GN=FBXL5 PE=4 SV=1	176.29	HPAEpiC					HPAEpiC	HPAEpiC	HPAEpiC	HPAEpiC	HPAEpiC	HPAEpiC	HPAEpiC	HPAEpiC									HPAEpiC	HPAEpiC	HPAEpiC	HPAEpiC									HPAEpiC	HPAEpiC	HPAEpiC	HPAEpiC
H7C4H2	0	Signal recognition particle receptor subunit beta (Fragment) OS=Homo sapiens GN=SRPRB PE=1 SV=1	498.22	PC9																																									PC9	PC9	PC9	PC9	PC9
M0R257	2	Ras-related protein Rab-3A (Fragment) OS=Homo sapiens GN=RAB3A PE=1 SV=1	1606.84																										H522	H522	H522	H522	H522	H522	H522	H522	H522	H522	H522	H522	H522	H522	H522	H522	PC9	PC9	PC9	PC9	PC9
A8MVI5	0	Pre-mRNA-splicing factor ISY1 homolog OS=Homo sapiens GN=ISY1 PE=1 SV=1	195.43	HPAEpiC					HPAEpiC	HPAEpiC	HPAEpiC	HPAEpiC	HPAEpiC	HPAEpiC	HPAEpiC	HPAEpiC									HPAEpiC	HPAEpiC	HPAEpiC	HPAEpiC									HPAEpiC	HPAEpiC	HPAEpiC	HPAEpiC
Q6DRA6	1	Putative histone H2B type 2-D OS=Homo sapiens GN=HIST2H2BD PE=5 SV=3	394.58	A549	A549	A549	A549	A549					A549	A549	A549	A549					A549	A549	A549	A549									A549	A549	A549	A549													A549
M0R1T0	0	Zinc finger protein 83 OS=Homo sapiens GN=ZNF83 PE=4 SV=1	217.85	H1650	H1650	H1650	H1650	H1650	H1650	H1650	H1650	H1650					H1650	H1650	H1650	H1650									H1650	H1650	H1650	H1650													H1650	H1650	H1650	H1650
Q16695	2	Histone H3.1t OS=Homo sapiens GN=HIST3H3 PE=1 SV=3	8177.5		A549	A549	A549	A549	HPAEpiC	HPAEpiC	HPAEpiC	HPAEpiC	0.477114	-0.74	1.16	0.11	H1299	H1299	H1299	H1299	0.414783	-0.88	1.78	0.17	0.869358	-0.14	1.95	0.47	H522	H522	H522	H522	0.618783	-0.48	1.03	0.17	1.29693	0.26	1.11	0.69	1.49182	0.4	1.73	0.61	PC9	PC9	PC9	PC9	0.172045
O43933	1	Peroxisome biogenesis factor 1 OS=Homo sapiens GN=PEX1 PE=1 SV=1	154.94	H522																									H522	H522	H522	H522	H522	H522	H522	H522	H522	H522	H522	H522	H522	H522	H522	H522
E3W994	0	CLIP-associating protein 2 OS=Homo sapiens GN=CLASP2 PE=1 SV=2	67.87	H1299													H1299	H1299	H1299	H1299	H1299	H1299	H1299	H1299	H1299	H1299	H1299	H1299													H1299	H1299	H1299	H1299
F8WE65	2	Peptidyl-prolyl cis-trans isomerase OS=Homo sapiens GN=PPIA PE=1 SV=1	2491.59		H1650	H1650	H1650	H1650	H1650	H1650	H1650	H1650					0.650509	-0.43	1.21	0.28	H1299	H1299	H1299	H1299	H1299	H1299	H1299	H1299	0.786628	-0.24	1.13	0.31	H522	H522	H522	H522	H522	H522	H522	H522	1.20925	0.19	1.11	0.57	H1650	H1650	H1650	H1650
V9GZ37	2	Heat shock 70 kDa protein 1A OS=Homo sapiens GN=HSPA1A PE=1 SV=1	841.44	H522																									H522	H522	H522	H522	H522	H522	H522	H522	H522	H522	H522	H522	H522	H522	H522	H522
F8WDU4	0	NADH-cytochrome b5 reductase-like OS=Homo sapiens GN=CYB5RL PE=4 SV=1	362.28	H1650	H1650	H1650	H1650	H1650	H1650	H1650	H1650	H1650					H1650	H1650	H1650	H1650									H1650	H1650	H1650	H1650													H1650	H1650	H1650	H1650
F8WE62	0	Lysine-specific demethylase 3A OS=Homo sapiens GN=KDM3A PE=1 SV=1	124.16	H522																									H522	H522	H522	H522	H522	H522	H522	H522	H522	H522	H522	H522	H522	H522	H522	H522
Q3V6T2	1	Girdin OS=Homo sapiens GN=CCDC88A PE=1 SV=2	78.3						HPAEpiC	HPAEpiC	HPAEpiC	HPAEpiC	HPAEpiC	HPAEpiC	HPAEpiC	HPAEpiC									1.63232	0.49	0.91	0.9									HPAEpiC	HPAEpiC	HPAEpiC	HPAEpiC
V9GYR2	2	Sodium/potassium-transporting ATPase subunit beta (Fragment) OS=Homo sapiens GN=ATP1B1 PE=1 SV=1	1185.4	H522																									H522	H522	H522	H522	H522	H522	H522	H522	H522	H522	H522	H522	H522	H522	H522	H522
D6RD23	0	Rap guanine nucleotide exchange factor 6 (Fragment) OS=Homo sapiens GN=RAPGEF6 PE=4 SV=1	217.55	H1299													H1299	H1299	H1299	H1299	H1299	H1299	H1299	H1299	H1299	H1299	H1299	H1299													H1299	H1299	H1299	H1299
J3KSM4	1	Protein UBBP4 (Fragment) OS=Homo sapiens GN=UBBP4 PE=1 SV=1	305.42						HPAEpiC	HPAEpiC	HPAEpiC	HPAEpiC	HPAEpiC	HPAEpiC	HPAEpiC	HPAEpiC	H1299	H1299	H1299	H1299	H1299	H1299	H1299	H1299	2.18147	0.78	2.05	0.71	H522	H522	H522	H522	H522	H522	H522	H522	2.6117	0.96	2.26	0.79	1.19722	0.18	0.99	0.64	PC9	PC9	PC9	PC9	PC9
C9JXG5	0	THO complex subunit 5 homolog (Fragment) OS=Homo sapiens GN=THOC5 PE=1 SV=1	521.04	PC9																																									PC9	PC9	PC9	PC9	PC9
P46926	0	Glucosamine-6-phosphate isomerase 1 OS=Homo sapiens GN=GNPDA1 PE=1 SV=1	256.87	H1299													H1299	H1299	H1299	H1299	H1299	H1299	H1299	H1299	H1299	H1299	H1299	H1299													H1299	H1299	H1299	H1299
O60885	0	Bromodomain-containing protein 4 OS=Homo sapiens GN=BRD4 PE=1 SV=2	53.8	H522																									H522	H522	H522	H522	H522	H522	H522	H522	H522	H522	H522	H522	H522	H522	H522	H522
O60882	0	Matrix metalloproteinase-20 OS=Homo sapiens GN=MMP20 PE=1 SV=3	354.24	H522																									H522	H522	H522	H522	H522	H522	H522	H522	H522	H522	H522	H522	H522	H522	H522	H522
Q96DN5	0	TBC1 domain family member 31 OS=Homo sapiens GN=TBC1D31 PE=2 SV=2	82.81	H1650	H1650	H1650	H1650	H1650	H1650	H1650	H1650	H1650					H1650	H1650	H1650	H1650									H1650	H1650	H1650	H1650													H1650	H1650	H1650	H1650
E5RIF2	1	Brefeldin A-inhibited guanine nucleotide-exchange protein 1 (Fragment) OS=Homo sapiens GN=ARFGEF1 PE=1 SV=2	57.5						HPAEpiC	HPAEpiC	HPAEpiC	HPAEpiC	HPAEpiC	HPAEpiC	HPAEpiC	HPAEpiC									HPAEpiC	HPAEpiC	HPAEpiC	HPAEpiC	H522	H522	H522	H522	H522	H522	H522	H522	1.05127	0.05	3.56	0.48	H522	H522	H522	H522
A0A0G2JP87	1	Coiled-coil alpha-helical rod protein 1 OS=Homo sapiens GN=CCHCR1 PE=1 SV=1	221.53	A549	A549	A549	A549	A549					A549	A549	A549	A549					A549	A549	A549	A549									A549	A549	A549	A549													A549
A0A024R571	1	EH domain-containing protein 1 OS=Homo sapiens GN=EHD1 PE=1 SV=1	644.93	H522																									H522	H522	H522	H522	H522	H522	H522	H522	H522	H522	H522	H522	H522	H522	H522	H522
H0YL55	0	SAFB-like transcription modulator (Fragment) OS=Homo sapiens GN=SLTM PE=1 SV=1	627.74		A549	A549	A549	A549					A549	A549	A549	A549					A549	A549	A549	A549									A549	A549	A549	A549									PC9	PC9	PC9	PC9	1.39097
A6NHJ4	1	Zinc finger protein 860 OS=Homo sapiens GN=ZNF860 PE=2 SV=3	676.52	H522																									H522	H522	H522	H522	H522	H522	H522	H522	H522	H522	H522	H522	H522	H522	H522	H522
F8WE50	0	Protein RBSN OS=Homo sapiens GN=RBSN PE=1 SV=1	371.45	H522																									H522	H522	H522	H522	H522	H522	H522	H522	H522	H522	H522	H522	H522	H522	H522	H522
C9J1Z8	2	ADP-ribosylation factor 5 (Fragment) OS=Homo sapiens GN=ARF5 PE=1 SV=1	2617.3		1.01005	0.01	1.95	0.46	0.612626	-0.49	2.47	0.32	0.606531	-0.5	2	0.29	1.24608	0.22	1.86	0.6	1.23368	0.21	1.66	0.66	2.05443	0.72	2.15	0.74	1.43333	0.36	1.37	0.66	1.41907	0.35	1.35	0.71	2.33965	0.85	1.76	0.84	1.15027	0.14	1.28	0.52	2.22554	0.8	1.32	0.88	2.2034
P13674	1	Prolyl 4-hydroxylase subunit alpha-1 OS=Homo sapiens GN=P4HA1 PE=1 SV=2	429.94	A549	A549	A549	A549	A549					A549	A549	A549	A549					A549	A549	A549	A549									A549	A549	A549	A549													A549
P01024	1	Complement C3 OS=Homo sapiens GN=C3 PE=1 SV=2	361.56		A549	A549	A549	A549					A549	A549	A549	A549					A549	A549	A549	A549					H522	H522	H522	H522	0.472367	-0.75	0.77	0.01	H522	H522	H522	H522	H522	H522	H522	H522	PC9	PC9	PC9	PC9	1.76827
P01023	2	Alpha-2-macroglobulin OS=Homo sapiens GN=A2M PE=1 SV=3	661.89		0.631284	-0.46	0.25	0	1.63232	0.49	0.21	1	2.58571	0.95	0.23	1	0.650509	-0.43	0.17	0	1.04081	0.04	0.25	0.58	0.402524	-0.91	0.22	0	0.427415	-0.85	0.25	0	0.677057	-0.39	0.24	0	0.261846	-1.34	0.23	0	0.650509	-0.43	0.25	0	1.43333	0.36	0.14	1	2.2705
Q15582	2	Transforming growth factor-beta-induced protein ig-h3 OS=Homo sapiens GN=TGFBI PE=1 SV=1	1270.63		A549	A549	A549	A549					1.85893	0.62	1.16	0.77					A549	A549	A549	A549									A549	A549	A549	A549													A549
F8VVZ0	2	Ras-related protein Rab-5B (Fragment) OS=Homo sapiens GN=RAB5B PE=1 SV=1	3800.27	PC9																																									PC9	PC9	PC9	PC9	PC9
V9GZ17	2	Tubulin alpha-8 chain (Fragment) OS=Homo sapiens GN=TUBA8 PE=1 SV=1	576.11		0.289384	-1.24	1.73	0.07	H1650	H1650	H1650	H1650	A549	A549	A549	A549	0.718924	-0.33	1.79	0.41	2.48432	0.91	2.36	0.81	H1299	H1299	H1299	H1299	0.818731	-0.2	0.97	0.33	2.82922	1.04	1.51	0.93	H522	H522	H522	H522	1.13883	0.13	1.59	0.52	0.618783	-0.48	1.25	0.25	2.13828
H0YKS8	2	Lactadherin (Fragment) OS=Homo sapiens GN=MFGE8 PE=1 SV=1	1783.31	H1299													H1299	H1299	H1299	H1299	H1299	H1299	H1299	H1299	H1299	H1299	H1299	H1299													H1299	H1299	H1299	H1299
H0YL47	0	Serine/threonine-protein kinase PAK 6 (Fragment) OS=Homo sapiens GN=PAK6 PE=1 SV=1	307.93	H1650	H1650	H1650	H1650	H1650	H1650	H1650	H1650	H1650					H1650	H1650	H1650	H1650									H1650	H1650	H1650	H1650													H1650	H1650	H1650	H1650
H0YKS4	2	Annexin (Fragment) OS=Homo sapiens GN=ANXA2 PE=1 SV=1	37751.7		0.310367	-1.17	0.63	0	0.126186	-2.07	0.76	0	0.40657	-0.9	0.96	0.06	0.158817	-1.84	1.21	0	0.516851	-0.66	1.48	0.17	1.2586	0.23	1.49	0.67	0.398519	-0.92	0.34	0	1.29693	0.26	0.57	0.78	3.15819	1.15	0.8	0.99	2.50929	0.92	1.21	0.95	0.960789	-0.04	0.27	0.38	3.09566
P02100	2	Hemoglobin subunit epsilon OS=Homo sapiens GN=HBE1 PE=1 SV=2	7933.15		H1650	H1650	H1650	H1650	0.29523	-1.22	0.32	0	HPAEpiC	HPAEpiC	HPAEpiC	HPAEpiC	0.0804596	-2.52	0.79	0	H1299	H1299	H1299	H1299	0.275271	-1.29	0.88	0	0.139457	-1.97	0.57	0	H522	H522	H522	H522	0.472367	-0.75	0.6	0.01	1.73325	0.55	1.07	0.88	1.16183	0.15	0.39	0.75
B1APN9	0	Liprin-alpha-4 OS=Homo sapiens GN=PPFIA4 PE=1 SV=2	210.4	PC9																																									PC9	PC9	PC9	PC9	PC9
P01011	0	Alpha-1-antichymotrypsin OS=Homo sapiens GN=SERPINA3 PE=1 SV=2	171.7	H522																									H522	H522	H522	H522	H522	H522	H522	H522	H522	H522	H522	H522	H522	H522	H522	H522
Q6P179	1	Endoplasmic reticulum aminopeptidase 2 OS=Homo sapiens GN=ERAP2 PE=1 SV=2	390.62	H522																									H522	H522	H522	H522	H522	H522	H522	H522	H522	H522	H522	H522	H522	H522	H522	H522
Q30KQ5	0	Beta-defensin 115 OS=Homo sapiens GN=DEFB115 PE=3 SV=1	398.93	H522																									H522	H522	H522	H522	H522	H522	H522	H522	H522	H522	H522	H522	H522	H522	H522	H522
F6SQZ1	0	Tuftelin-interacting protein 11 (Fragment) OS=Homo sapiens GN=TFIP11 PE=1 SV=1	435.15						HPAEpiC	HPAEpiC	HPAEpiC	HPAEpiC	HPAEpiC	HPAEpiC	HPAEpiC	HPAEpiC									HPAEpiC	HPAEpiC	HPAEpiC	HPAEpiC	H522	H522	H522	H522	H522	H522	H522	H522	0.941765	-0.06	2.93	0.54	H522	H522	H522	H522
A0A0G2JII5	1	Coiled-coil alpha-helical rod protein 1 OS=Homo sapiens GN=CCHCR1 PE=1 SV=1	693.37	A549	A549	A549	A549	A549					A549	A549	A549	A549					A549	A549	A549	A549									A549	A549	A549	A549													A549
J3QRV4	0	Coronin (Fragment) OS=Homo sapiens GN=CORO6 PE=1 SV=1	186.21	PC9																																									PC9	PC9	PC9	PC9	PC9
F8WDR3	0	AP-4 complex subunit mu-1 OS=Homo sapiens GN=AP4M1 PE=1 SV=1	434.97	H522																									H522	H522	H522	H522	H522	H522	H522	H522	H522	H522	H522	H522	H522	H522	H522	H522
H0YL35	1	Little elongation complex subunit 2 (Fragment) OS=Homo sapiens GN=ICE2 PE=1 SV=1	561.21	A549	A549	A549	A549	A549					A549	A549	A549	A549					A549	A549	A549	A549									A549	A549	A549	A549													A549
H0YL33	2	Annexin (Fragment) OS=Homo sapiens GN=ANXA2 PE=1 SV=1	13475.6		0.319819	-1.14	0.98	0	H1650	H1650	H1650	H1650	A549	A549	A549	A549	H1650	H1650	H1650	H1650	A549	A549	A549	A549					0.398519	-0.92	0.58	0	1.2586	0.23	1.07	0.66	H522	H522	H522	H522	H522	H522	H522	H522	1.10517	0.1	0.46	0.7	3.45561
D6RCN3	2	Annexin A5 OS=Homo sapiens GN=ANXA5 PE=1 SV=1	8575.22	PC9																																									PC9	PC9	PC9	PC9	PC9
H7BYP1	1	Transient receptor potential cation channel subfamily M member 3 OS=Homo sapiens GN=TRPM3 PE=4 SV=2	654.6	A549	A549	A549	A549	A549					A549	A549	A549	A549					A549	A549	A549	A549									A549	A549	A549	A549													A549
M0R210	0	40S ribosomal protein S16 OS=Homo sapiens GN=RPS16 PE=1 SV=1	335.74																																										0.951229	-0.05	2.48	0.48	PC9
Q6ZN06	0	Zinc finger protein 813 OS=Homo sapiens GN=ZNF813 PE=2 SV=2	402.52		H1650	H1650	H1650	H1650	1	0	2.63	0.53					H1650	H1650	H1650	H1650									0.88692	-0.12	2.97	0.5	H522	H522	H522	H522	0.88692	-0.12	2.94	0.44	H522	H522	H522	H522	H1650	H1650	H1650	H1650
H0Y8L3	2	Transforming growth factor-beta-induced protein ig-h3 (Fragment) OS=Homo sapiens GN=TGFBI PE=1 SV=1	585.78		A549	A549	A549	A549					1.29693	0.26	1.71	0.59					A549	A549	A549	A549									A549	A549	A549	A549													A549
H0YEE8	1	Terminal uridylyltransferase 4 (Fragment) OS=Homo sapiens GN=ZCCHC11 PE=1 SV=1	701.71	H1299													H1299	H1299	H1299	H1299	H1299	H1299	H1299	H1299	H1299	H1299	H1299	H1299													H1299	H1299	H1299	H1299
H0YEE2	2	Tetraspanin (Fragment) OS=Homo sapiens GN=CD81 PE=1 SV=1	4459.75	H522																									H522	H522	H522	H522	H522	H522	H522	H522	H522	H522	H522	H522	H522	H522	H522	H522
E7EQZ7	1	Protein Red (Fragment) OS=Homo sapiens GN=IK PE=1 SV=1	553.02														H1299	H1299	H1299	H1299	H1299	H1299	H1299	H1299	H1299	H1299	H1299	H1299													H1299	H1299	H1299	H1299	PC9	PC9	PC9	PC9	PC9
J3KSI6	1	Desmoglein-2 OS=Homo sapiens GN=DSG2 PE=1 SV=1	543.4	H1650	H1650	H1650	H1650	H1650	H1650	H1650	H1650	H1650					H1650	H1650	H1650	H1650									H1650	H1650	H1650	H1650													H1650	H1650	H1650	H1650
P13647	2	Keratin, type II cytoskeletal 5 OS=Homo sapiens GN=KRT5 PE=1 SV=3	7482.33		1.23368	0.21	0.27	0.9	1.53726	0.43	0.3	1	1.2586	0.23	0.27	0.92	1.30996	0.27	0.26	0.97	1.06184	0.06	0.26	0.69	0.852144	-0.16	0.26	0.16	1.56831	0.45	0.28	1	1.27125	0.24	0.25	0.95	1.01005	0.01	0.24	0.54	1.19722	0.18	0.27	0.88	0.99005	-0.01	0.29	0.46	0.802519
C9JXC9	0	E3 ubiquitin-protein ligase BRE1A (Fragment) OS=Homo sapiens GN=RNF20 PE=1 SV=1	321.51		H1650	H1650	H1650	H1650	H1650	H1650	H1650	H1650					1.32313	0.28	2.36	0.6	H1299	H1299	H1299	H1299	H1299	H1299	H1299	H1299	H1650	H1650	H1650	H1650									H1299	H1299	H1299	H1299	H1650	H1650	H1650	H1650
P13646	2	Keratin, type I cytoskeletal 13 OS=Homo sapiens GN=KRT13 PE=1 SV=4	2103.47		1.05127	0.05	0.44	0.6	0.67032	-0.4	0.51	0.07	0.637628	-0.45	0.62	0.04	1.41907	0.35	0.47	0.9	1.34986	0.3	0.43	0.91	2.117	0.75	0.45	1	1.11628	0.11	0.54	0.65	1.07251	0.07	0.41	0.58	1.68203	0.52	0.5	0.98	0.794534	-0.23	0.46	0.14	1.15027	0.14	0.57	0.69	1.09417
P13645	2	Keratin, type I cytoskeletal 10 OS=Homo sapiens GN=KRT10 PE=1 SV=6	12429.7		1.47698	0.39	0.15	1	1.75067	0.56	0.17	1	1.1853	0.17	0.11	1	2.13828	0.76	0.14	1	1.44773	0.37	0.11	1	1.2214	0.2	0.1	1	1.99372	0.69	0.15	1	1.36343	0.31	0.12	1	1.15027	0.14	0.11	0.98	0.941765	-0.06	0.11	0.11	0.904837	-0.1	0.18	0.14	0.612626
Q5BKV1	0	MYH9 protein OS=Homo sapiens GN=MYH9 PE=1 SV=1	210.16	H522																									H522	H522	H522	H522	H522	H522	H522	H522	H522	H522	H522	H522	H522	H522	H522	H522
B4DSF6	1	Voltage-dependent calcium channel subunit alpha-2/delta-3 OS=Homo sapiens GN=CACNA2D3 PE=1 SV=1	932.91	A549	A549	A549	A549	A549					A549	A549	A549	A549					A549	A549	A549	A549									A549	A549	A549	A549													A549
Q8N0Y7	2	Probable phosphoglycerate mutase 4 OS=Homo sapiens GN=PGAM4 PE=3 SV=1	1175.38	PC9																																									PC9	PC9	PC9	PC9	PC9
D6W5A2	1	Metastasis associated 1 family, member 3, isoform CRA_a OS=Homo sapiens GN=MTA3 PE=1 SV=1	404.42	H522																									H522	H522	H522	H522	H522	H522	H522	H522	H522	H522	H522	H522	H522	H522	H522	H522
Q05D32	1	CTD small phosphatase-like protein 2 OS=Homo sapiens GN=CTDSPL2 PE=1 SV=2	282.91	H1650	H1650	H1650	H1650	H1650	H1650	H1650	H1650	H1650					H1650	H1650	H1650	H1650									H1650	H1650	H1650	H1650													H1650	H1650	H1650	H1650
J3QS55	0	Band 4.1-like protein 3 (Fragment) OS=Homo sapiens GN=EPB41L3 PE=1 SV=1	572.05	PC9																																									PC9	PC9	PC9	PC9	PC9
H0YL16	0	Serine/threonine-protein kinase PAK 6 (Fragment) OS=Homo sapiens GN=PAK6 PE=1 SV=1	341.88	H1650	H1650	H1650	H1650	H1650	H1650	H1650	H1650	H1650					H1650	H1650	H1650	H1650									H1650	H1650	H1650	H1650													H1650	H1650	H1650	H1650
F5H6E2	1	Unconventional myosin-Ic OS=Homo sapiens GN=MYO1C PE=1 SV=1	134.28	A549	A549	A549	A549	A549					A549	A549	A549	A549					A549	A549	A549	A549									A549	A549	A549	A549													A549
M0R1N4	0	HCG26676 OS=Homo sapiens GN=ZNF836 PE=4 SV=1	667.61	HPAEpiC					HPAEpiC	HPAEpiC	HPAEpiC	HPAEpiC	HPAEpiC	HPAEpiC	HPAEpiC	HPAEpiC									HPAEpiC	HPAEpiC	HPAEpiC	HPAEpiC									HPAEpiC	HPAEpiC	HPAEpiC	HPAEpiC
E7EQY4	1	Metastasis-associated protein MTA3 OS=Homo sapiens GN=MTA3 PE=1 SV=1	407.82	H522																									H522	H522	H522	H522	H522	H522	H522	H522	H522	H522	H522	H522	H522	H522	H522	H522
P13637	0	Sodium/potassium-transporting ATPase subunit alpha-3 OS=Homo sapiens GN=ATP1A3 PE=1 SV=3	95.83														H1299	H1299	H1299	H1299	H1299	H1299	H1299	H1299	H1299	H1299	H1299	H1299	H522	H522	H522	H522	H522	H522	H522	H522	H522	H522	H522	H522	2.91538	1.07	1.53	0.97	PC9	PC9	PC9	PC9	PC9
M0R1N1	0	Zinc finger protein 415 OS=Homo sapiens GN=ZNF415 PE=4 SV=1	217.85	H1650	H1650	H1650	H1650	H1650	H1650	H1650	H1650	H1650					H1650	H1650	H1650	H1650									H1650	H1650	H1650	H1650													H1650	H1650	H1650	H1650
Q16630	0	Cleavage and polyadenylation specificity factor subunit 6 OS=Homo sapiens GN=CPSF6 PE=1 SV=2	443.22	HPAEpiC					HPAEpiC	HPAEpiC	HPAEpiC	HPAEpiC	HPAEpiC	HPAEpiC	HPAEpiC	HPAEpiC									HPAEpiC	HPAEpiC	HPAEpiC	HPAEpiC									HPAEpiC	HPAEpiC	HPAEpiC	HPAEpiC
Q5JSK8	1	High mobility group nucleosome-binding domain-containing protein 5 (Fragment) OS=Homo sapiens GN=HMGN5 PE=1 SV=1	460.85	H1650	H1650	H1650	H1650	H1650	H1650	H1650	H1650	H1650					H1650	H1650	H1650	H1650									H1650	H1650	H1650	H1650													H1650	H1650	H1650	H1650
P62745	2	Rho-related GTP-binding protein RhoB OS=Homo sapiens GN=RHOB PE=1 SV=1	1429.89	PC9																																									PC9	PC9	PC9	PC9	PC9
Q8N0X2	0	Sperm-associated antigen 16 protein OS=Homo sapiens GN=SPAG16 PE=2 SV=2	440.77	PC9																																									PC9	PC9	PC9	PC9	PC9
Q5JYW6	1	Forkhead-associated domain-containing protein 1 (Fragment) OS=Homo sapiens GN=FHAD1 PE=4 SV=1	314	H522																									H522	H522	H522	H522	H522	H522	H522	H522	H522	H522	H522	H522	H522	H522	H522	H522
A0A0G2JIF2	0	HLA class I histocompatibility antigen, A-3 alpha chain OS=Homo sapiens GN=HLA-A PE=1 SV=1	410.03	H1650	H1650	H1650	H1650	H1650	H1650	H1650	H1650	H1650					H1650	H1650	H1650	H1650									H1650	H1650	H1650	H1650													H1650	H1650	H1650	H1650
F8WE04	0	Heat shock protein beta-1 OS=Homo sapiens GN=HSPB1 PE=1 SV=1	365.77	H1650	H1650	H1650	H1650	H1650	H1650	H1650	H1650	H1650					H1650	H1650	H1650	H1650									H1650	H1650	H1650	H1650													H1650	H1650	H1650	H1650
H3BUH7	0	Fructose-bisphosphate aldolase A (Fragment) OS=Homo sapiens GN=ALDOA PE=1 SV=1	300.28																										H522	H522	H522	H522	H522	H522	H522	H522	H522	H522	H522	H522	H522	H522	H522	H522	PC9	PC9	PC9	PC9	PC9
[truncated: 1,232 more rows]
[truncated: 27 more columns]

## Sheet: Quant_095f
Accession	OK	Description	Score	Unique	A549:H1650_Ratio	A549:H1650_Log(e)Ratio	A549:H1650_Log(e)Variance	A549:H1650__P	HPAEpiC:H1650_Ratio	HPAEpiC:H1650_Log(e)Ratio	HPAEpiC:H1650_Log(e)Variance	HPAEpiC:H1650__P	HPAEpiC:A549_Ratio	HPAEpiC:A549_Log(e)Ratio	HPAEpiC:A549_Log(e)Variance	HPAEpiC:A549__P	H1299:H1650_Ratio	H1299:H1650_Log(e)Ratio	H1299:H1650_Log(e)Variance	H1299:H1650__P	H1299:A549_Ratio	H1299:A549_Log(e)Ratio	H1299:A549_Log(e)Variance	H1299:A549__P	H1299:HPAEpiC_Ratio	H1299:HPAEpiC_Log(e)Ratio	H1299:HPAEpiC_Log(e)Variance	H1299:HPAEpiC__P	H522:H1650_Ratio	H522:H1650_Log(e)Ratio	H522:H1650_Log(e)Variance	H522:H1650__P	H522:A549_Ratio	H522:A549_Log(e)Ratio	H522:A549_Log(e)Variance	H522:A549__P	H522:HPAEpiC_Ratio	H522:HPAEpiC_Log(e)Ratio	H522:HPAEpiC_Log(e)Variance	H522:HPAEpiC__P	H522:H1299_Ratio	H522:H1299_Log(e)Ratio	H522:H1299_Log(e)Variance	H522:H1299__P	PC9:H1650_Ratio	PC9:H1650_Log(e)Ratio	PC9:H1650_Log(e)Variance	PC9:H1650__P	PC9:A549_Ratio
[truncated: 351 more rows]
[truncated: 27 more columns]

[truncated: 6 more sheets: H1650, A549, HPAEpiC, H1299, H522, PC9]
